# Supplementary material for: Using wasps as a tool to restore a functioning vine grape mycobiota and preserve the mycobial “terroir”
Source: Sci Rep. 2023 Oct 2;13:16544. doi: 10.1038/s41598-023-43541-9 (PMC10545793; doi:10.1038/s41598-023-43541-9)
Supplement: Supplementary file 2 — Supplementary Table 1. [file 41598_2023_43541_MOESM2_ESM.xlsx]

## Sheet: README
Supplementary Table 1
samples information
sheet	description	details
wasps	list and characteristic of each wasp analyzed/used in the	laboratory (Y/N): the wasps that were reared or maintained in the laboratory (also before being released in the vineyard) are indicated as "Y" treatment: the wasps fed with the S. cerevisiae strain 1014 are indicated as "yeast" vineyard row: if the wasp was release in the field, under one of the nets, the corresponding line is indicated; if the wasps were caught from the vineyard, outside of the …
sequencing_data	metadata associated with the sequencing data produced in this work and uploaded in the ENA (European Nucleotide Archive) database.	For each sample, the sample ID ("sample"), the specimen type (fermentation/wasp/grapes), the time of sampling, and the vineyar row are reported, togheter with all the IDs necessary to identify the sample among those associated with the project ID PRJEB49802.

## Sheet: wasps
waspID	laboratory (Y/N)	treatment	vineyard row
BOX3	Y	none	none
BOX4	Y	none	none
BOX6	Y	none	none
BOX7	Y	none	none
BOX9	Y	none	none
PD2_harvest	N	none	L7
PD4_harvest	N	none	L7
PD9_harvest	N	none	L7
PD11_harvest	N	none	L7
PD5_harvest	N	none	L7
PD1_L5 yeast	Y	yeast	L5
PD3_L5 yeast	Y	yeast	L5
PD4_L5 yeast	Y	yeast	L5
PD5_L5 yeast_IVN5	Y	yeast	L5
PD6_L5 yeast_IVN6	Y	yeast	L5
PD1_L8 no yeast_IVNN1	Y	none	L8
PD2_L8 no yeast_IVNN2	Y	none	L8
PD9_L8 no yeast_IVNN9	Y	none	L8
PD7_L8 no yeast	Y	none	L8
PD8_L8 no yeast	Y	none	L8

## Sheet: sequencing_data
sample	specimen	time	row	project ID	ENA_sample_ID	ENA_accession	ENA_Study	ENA_experiment
FERM_19_9_L5	fermentation	post_harvest	5	PRJEB49802	ERS9735554	ERR7881595	ERP134323	ERX7450115
FERM_19_9_L6	fermentation	post_harvest	6	PRJEB49802	ERS9735555	ERR7881596	ERP134323	ERX7450116
FERM_19_9_L7	fermentation	post_harvest	7	PRJEB49802	ERS9735556	ERR7881585	ERP134323	ERX7450105
FERM_19_9_L8	fermentation	post_harvest	8	PRJEB49802	ERS9735557	ERR7881597	ERP134323	ERX7450117
FERM_30_9_L 5	fermentation	end_fermentation	5	PRJEB49802	ERS9735562	ERR7881586	ERP134323	ERX7450106
FERM_30_9_L 6	fermentation	end_fermentation	6	PRJEB49802	ERS9735563	ERR7881598	ERP134323	ERX7450118
FERM_30_9_L 7	fermentation	end_fermentation	7	PRJEB49802	ERS9735564	ERR7881587	ERP134323	ERX7450107
FERM_30_9_L 8	fermentation	end_fermentation	8	PRJEB49802	ERS9735565	ERR7881599	ERP134323	ERX7450119
BOX3	insect	laboratory	laboratory	PRJEB49802	ERS9735566	ERR7881580	ERP134323	ERX7450100
BOX4	insect	laboratory	laboratory	PRJEB49802	ERS9735567	ERR7881581	ERP134323	ERX7450101
BOX6	insect	laboratory	laboratory	PRJEB49802	ERS9735568	ERR7881582	ERP134323	ERX7450102
BOX7	insect	laboratory	laboratory	PRJEB49802	ERS9735569	ERR7881583	ERP134323	ERX7450103
BOX9	insect	laboratory	laboratory	PRJEB49802	ERS9735570	ERR7881584	ERP134323	ERX7450104
PD1_L5 yeast	insect	harvest	5	PRJEB49802	ERS9735571	ERR7881567	ERP134323	ERX7450087
PD3_L5 yeast	insect	harvest	5	PRJEB49802	ERS9735572	ERR7881568	ERP134323	ERX7450088
PD4_L5 yeast	insect	harvest	5	PRJEB49802	ERS9735573	ERR7881569	ERP134323	ERX7450089
PD5_L5 yeast_IVN5	insect	harvest	5	PRJEB49802	ERS9735574	ERR7881570	ERP134323	ERX7450090
PD6_L5 yeast_IVN6	insect	harvest	5	PRJEB49802	ERS9735575	ERR7881571	ERP134323	ERX7450091
PD1_L8 no yeast_IVNN1	insect	harvest	8	PRJEB49802	ERS9735576	ERR7881593	ERP134323	ERX7450113
PD2_L8 no yeast_IVNN2	insect	harvest	8	PRJEB49802	ERS9735577	ERR7881572	ERP134323	ERX7450092
PD9_L8 no yeast_IVNN9	insect	harvest	8	PRJEB49802	ERS9735578	ERR7881573	ERP134323	ERX7450093
PD7_L8 no yeast	insect	harvest	8	PRJEB49802	ERS9735579	ERR7881574	ERP134323	ERX7450094
PD8_L8 no yeast	insect	harvest	8	PRJEB49802	ERS9735580	ERR7881575	ERP134323	ERX7450095
PD2_harvest	insect	post_harvest	8	PRJEB49802	ERS9735581	ERR7881576	ERP134323	ERX7450096
PD4_harvest	insect	post_harvest	8	PRJEB49802	ERS9735582	ERR7881577	ERP134323	ERX7450097
PD9_harvest	insect	post_harvest	8	PRJEB49802	ERS9735583	ERR7881578	ERP134323	ERX7450098
PD11_harvest	insect	post_harvest	8	PRJEB49802	ERS9735584	ERR7881594	ERP134323	ERX7450114
PD5_harvest	insect	post_harvest	8	PRJEB49802	ERS9735585	ERR7881579	ERP134323	ERX7450099
FERM_14_10_L5	fermentation	after_fermentation	5	PRJEB49802	ERS9735586	ERR7881588	ERP134323	ERX7450108
FERM_14_10_L6	fermentation	after_fermentation	6	PRJEB49802	ERS9735587	ERR7881589	ERP134323	ERX7450109
FERM_14_10_L7	fermentation	after_fermentation	7	PRJEB49802	ERS9735588	ERR7881590	ERP134323	ERX7450110
FERM_14_10_L8	fermentation	after_fermentation	8	PRJEB49802	ERS9735589	ERR7881591	ERP134323	ERX7450111
uva_unripe_L_6	terroir	spring	6	PRJEB49802	ERS9735590	ERR7881592	ERP134323	ERX7450112
uva_unripe_L_7	terroir	spring	7	PRJEB49802	ERS9735591	ERR7881561	ERP134323	ERX7450081
uva_unripe_L_8	terroir	spring	8	PRJEB49802	ERS9735592	ERR7881562	ERP134323	ERX7450082
uva_unripe_L_5	terroir	spring	5	PRJEB49802	ERS9735593	ERR7881560	ERP134323	ERX7450080
UVA_harvest_L_5	grape	harvest	5	PRJEB49802	ERS9735594	ERR7881563	ERP134323	ERX7450083
UVA_harvest_L_6	grape	harvest	6	PRJEB49802	ERS9735595	ERR7881564	ERP134323	ERX7450084
UVA_harvest_L_7	grape	harvest	7	PRJEB49802	ERS9735596	ERR7881565	ERP134323	ERX7450085
UVA_harvest_L_8	grape	harvest	8	PRJEB49802	ERS9735597	ERR7881566	ERP134323	ERX7450086
