# Supplementary material for: Using wasps as a tool to restore a functioning vine grape mycobiota and preserve the mycobial “terroir”
Source: Sci Rep. 2023 Oct 2;13:16544. doi: 10.1038/s41598-023-43541-9 (PMC10545793; doi:10.1038/s41598-023-43541-9)
Supplement: Supplementary file 3 — Supplementary Table 2. [file 41598_2023_43541_MOESM3_ESM.xlsx]

## Sheet: README
Supplementary table 2
results of statistical analyses on metabarcoding data
Vineyard rows:	L5= with wasps fed with S. cerevisiae cells; L6= without wasps; L7= without the net; L8= with control wasps; LAB= wasps reared in the LAB, before feeding
sheet name	description	details
a) Sce_abundance	Comparison of the relative abundance of the Saccharomyces cerevisiae species in the samples grouped according to the vineyard row (upper table) or specimen (lower table).	Wilcoxon-Mann-Withney tests were carried out by comparing the relative abundances of OTUs identified as Saccharomyces cerevisiae in samples grouped according to the vineyard row (upper table) or specimen (lower table). The reported values are the false discovery rate-corrected p.values obtained by comparing the S. cerevisiae relative abundance calculated in the group of samples indicated in the c…
b) alpha_diversities	Evaluation of the role of the vineyard (right tables) and of microbiote source (grapes, waps, fermentation, left tables) on alpha diversity indexes.	Wilcoxon-Mann-Withney tests were carried out by comparing the alpha diversity values calculated as observed (number of OTUs) and Shannon and Simpson indexes and grouped according to the vineyard row or specimen. p.values were corrected for multiple testing (false discovery rate, fdr). The reported values are the false discovery rate-corrected p.values obtained by comparing the group of samples in…
c) beta_diversities	Evaluation of the role of the vineyard (referred to as "vineyard_row") and of microbiote source (grapes, waps, fermentation, in the table referred to as "specimen_type") on beta diversity indexes calculated as Bray-Curtis, weighted and unweighted Unifrac distances.	permANOVA tests were carried out on Bray-Curtis (Bray), unweighted Unifrac or weighted Unifrac distances. Tested grouping were the vineyard line (see definition above) and the specimen type (grape, fermentation, wasp). The reported values are the false discovery rate-corrected p.values obtained by comparing the beta diversity values among the samples grouped according to the factor indicated in t…
d) beta_diversities_by_axis	Evaluation of the role of the vineyard (referred to as "vineyard_row") and of microbiote source (grapes, waps, fermentation, in the table referred to as "specimen_type") on the distribution of samples according to the first two coordinates of the PCoAs based on beta diversity indexes calculated as Bray-Curtis, weighted and unweighted Unifrac distances.	Wilcoxon-Mann-Withney tests were carried out by comparing the coordinates of samples for each group over the two first components resulting from the PCA carried out on Bray-Curtis, unweighted Unifrac or weighted Unifrac distances. Yellow cells report significatively different comparisons.
e) species_abundances_wasps_grapes_ferments	Evaluation of the role of the vineyard lines (right tables) on single OTUs' relative abundances in fermentation samples. Significant differences in the relative abundance of the OTUs observed in the samples were compared among samples grouped according to the vineyard line and to the type of sample.	Differential OTUs abundance was tested by using the DESeq function of the DESeq2 R package on ITS metabarcoding reads and comparing couples of sample groups (e.g. samples from L5 vs samples from L8). contrast= compared groups of samples; OTU_ID= arbitrary ID assigned by the Micca pipeline to the corresponding identified OTU; baseMean= average of the normalized count values, dividing by size facto…

## Sheet: Sce_abundance
Comparison of the relative abundance of the Saccharomyces cerevisiae species in the samples grouped according to the vineyard row (upper table) or specimen (lower table).
Wilcoxon-Mann-Withney tests were carried out by comparing the relative abundances of OTUs identified as Saccharomyces cerevisiae in samples grouped according to the vineyard row (upper table) or specimen (lower table). The reported values are the false discovery rate-corrected p.values obtained by comparing the S. cerevisiae relative abundance calculated in the group of samples indicated in the c…
Comparison of the relative abundance of the Saccharomyces cerevisiae species in the samples grouped according to the vineyard row.
	LAB	L5	L6	L7	L8
LAB
L5	0.0992341
L6	0.672336	0.174016
L7	0.513487	0.364166	0.266032
L8	0.424324	0.0950518	0.527089	0.197
Comparison of the relative abundance of the Saccharomyces cerevisiae species in the samples grouped according to the specimen.
	grape	fermentation	insect_lab	insect_no_yeast	insect_wild	insect_yeast
grape
fermentation	0.531644
insect_lab	0.621601	0.63104
insect_no_yeast	0.37912	0.450719	0.420635
insect_wild	0.37912	0.450719	0.547619	0.916563
insect_yeast	0.621601	0.872812	0.0555556	0.0952381	0.00793651

## Sheet: alpha_diversities
Evaluation of the role of the vineyard and of microbiote source (grapes, waps, fermentation, left tables) or vineyard lines (right tables) on alpha diversity indexes.
Wilcoxon-Mann-Withney tests were carried out by comparing the alpha diversity values calculated as observed (number of OTUs) and Shannon and Simpson indexes and grouped according to the vineyard row or specimen. p.values were corrected for multiple testing (false discovery rate, fdr). The reported values are the false discovery rate-corrected p.values obtained by comparing the group of samples in…
results of the comparison of Simpson indexes calculated in samples grouped according to the specimen							results of the comparison of Simpson indexes calculated in samples grouped according to the vineyard lines
	fermentation	grape	insect_lab	insect_no_yeast	insect_wild			LAB	L5	L6	L7
grape	0.96						L5	0.98
insect_lab	0.96	0.96					L6	1	0.98
insect_no_yeast	0.96	0.96	0.96				L7	1	0.98	1
insect_wild	0.96	0.96	0.96	0.96			L8	1	0.98	1	1
insect_yeast	0.55	0.96	0.96	0.96	0.96
results of the comparison of Shannon indexes calculated in samples grouped according to the specimen							results of the comparison of Shannon indexes calculated in samples grouped according to the vineyard lines
	fermentation	grape	insect_lab	insect_no_yeast	insect_wild			LAB	L5	L6	L7
grape	0.9						L5	0.79
insect_lab	0.9	0.9					L6	1	0.79
insect_no_yeast	0.9	0.9	0.9				L7	0.97	0.43	1
insect_wild	0.9	0.94	0.9	0.9			L8	0.97	0.79	1	0.79
insect_yeast	0.4	0.9	0.9	0.9	0.42
results of the comparison of the observed alpha diversities calculated in samples grouped according to the specimen							results of the comparison of the observed alpha diversities calculated in samples grouped according to vineyard lines
	fermentation	grape	insect_lab	insect_no_yeast	insect_wild			LAB	L5	L6	L7
grape	0.189						L5	1
insect_lab	0.38	0.824					L6	1	1
insect_no_yeast	0.797	0.652	0.772				L7	1	1	1
insect_wild	0.783	0.079	0.278	0.797			L8	1	1	1	1
insect_yeast	0.783	0.623	0.772	1	0.623

## Sheet: beta_diversities
Evaluation of the role of the vineyard and of microbiote source (grapes, waps, fermentation, in the table referred to as "specimen_type") or vineyard line (referred to as "vineyard_row") on beta diversity indexes calculated as Bray-Curtis, weighted and unweighted Unifrac distances.
permANOVA tests were carried out on Bray-Curtis (Bray), unweighted Unifrac or weighted Unifrac distances. Tested grouping were the vineyard line (see definition above) and the specimen type (grape, fermentation, wasp). The reported values are the false discovery rate-corrected p.values obtained by comparing the beta diversity values among the samples grouped according to the factor indicated in t…
Diversity	grouping	p.value	stratification p.values
			vineyard row	specimen_type
Bray	vineyard row	0.001	NA	0.001
Bray	specimen_type	0.01	0.014	NA
Unweighted Unifrac	vineyard row	0.012	NA	0.014
Unweighted Unifrac	specimen_type	0.001	0.016	NA
weighted Unifrac	vineyard row	0.004	NA	0.006
weighted Unifrac	specimen_type	0.003	0.026	0.002

## Sheet: beta_diversities_by_axis
Evaluation of the role of the vineyard and of microbiote source (grapes, waps, fermentation, in the table referred to as "specimen_type") or vineyard line (referred to as "vineyard_row") on the distribution of samples according to the first two coordinates of the PCoAs based on beta diversity indexes calculated as Bray-Curtis, weighted and unweighted Unifrac distances.
Wilcoxon-Mann-Withney tests were carried out by comparing the coordinates of samples for each group over the two first components resulting from the PCA carried out on Bray-Curtis, unweighted Unifrac or weighted Unifrac distances. Yellow cells report significatively different comparisons.
axis	level1	level2	Bray	unweighted Unifrac	weighted Unifrac
Axis1	LAB	L5	0.513487	0.129204	0.513487
Axis2	LAB	L5	0.027972	0.254412	0.254412
Axis1	LAB	L6	0.547619	0.031746	0.690476
Axis2	LAB	L6	0.150794	0.015873	0.0952381
Axis1	LAB	L7	0.0752581	0.019314	0.164502
Axis2	LAB	L7	0.594073	0.000666001	0.767899
Axis1	LAB	L8	0.43956	0.0992341	0.129204
Axis2	LAB	L8	0.20646	0.513487	0.43956
Axis1	L5	L6	0.594073	0.0992341	0.953047
Axis2	L5	L6	0.019314	0.027972	0.00799201
Axis1	L5	L7	0.314999	0.105122	0.165494
Axis2	L5	L7	0.075256	0.0114962	0.0630128
Axis1	L5	L8	0.352681	0.684211	0.165494
Axis2	L5	L8	0.684211	0.911797	0.795936
Axis1	L6	L7	0.767899	0.370962	0.678655
Axis2	L6	L7	0.20646	0.678655	0.0752581
Axis1	L6	L8	0.20646	0.129204	0.254412
Axis2	L6	L8	0.027972	0.129204	0.027972
Axis1	L7	L8	0.123005	0.314999	0.0630128
Axis2	L7	L8	0.14314	0.0288056	0.190316
Axis1	fermentation	insect	0.0832395	0.00125615	0.326074
Axis2	fermentation	insect	0.0763205	0.0104733	0.00201323
Axis1	fermentation	grape	0.850631	0.0201318	0.850631
Axis2	fermentation	grape	0.571358	0.383742	0.208288
Axis1	insect	grape	0.258436	0.708636	0.60051
Axis2	insect	grape	0.566139	0.00468903	0.532684

## Sheet: species_abundances_wasps_grapes
	contrast	OTU_ID	baseMean	log2FoldChange	lfcSE	stat	pvalue	padj	species
11	L5/L0	DENOVO39	402.632	23.858	5.70426	4.18249	2.88328e-05	0.000487755	Aspergillus_ibericus
36	L6/L0	DENOVO39	402.632	25.4571	6.33114	4.02094	5.79657e-05	0.00304583	Aspergillus_ibericus
54	L7/L0	DENOVO39	402.632	23.1452	5.48657	4.21852	2.45912e-05	0.000191054	Aspergillus_ibericus
66	L8/L0	DENOVO39	402.632	24.6379	5.76744	4.2719	1.93813e-05	0.000217501	Aspergillus_ibericus
23	L5/L8	DENOVO4	255.857	-4.25175	1.01881	-4.17324	3.00299e-05	0.00494466	Aureobasidium_pullulans
76	L8/L0	DENOVO4	255.857	4.32445	1.37993	3.13383	0.00172543	0.00968159	Aureobasidium_pullulans
18	L5/L0	DENOVO11	270.065	9.61483	2.85494	3.36779	0.000757741	0.00957112	Botrytis_cinerea
39	L6/L0	DENOVO11	270.065	11.7222	3.1488	3.72276	0.000197056	0.0081356	Botrytis_cinerea
73	L8/L0	DENOVO11	270.065	9.87129	2.8832	3.42372	0.000617693	0.00389918	Botrytis_cinerea
1	L5/L0	DENOVO106	1474.69	25.994	4.29931	6.04609	1.484e-09	3.01252e-07	Candida_diversa
27	L6/L0	DENOVO106	1474.69	27.771	4.76295	5.83063	5.52171e-09	1.59577e-06	Candida_diversa
43	L7/L0	DENOVO106	1474.69	25.0343	4.13832	6.04938	1.45404e-09	4.89525e-08	Candida_diversa
60	L8/L0	DENOVO106	1474.69	24.8181	4.34655	5.70985	1.13077e-08	5.71038e-07	Candida_diversa
16	L5/L0	DENOVO6	60188.3	-10.1377	3.03025	-3.34548	0.000821396	0.00957112	Candida_sp
22	L5/L8	DENOVO6	60188.3	9.63898	2.32634	4.1434	3.42191e-05	0.00494466	Candida_sp
32	L6/L0	DENOVO6	60188.3	-15.3909	3.40474	-4.52043	6.17136e-06	0.000509578	Candida_sp
53	L7/L0	DENOVO6	60188.3	-12.394	2.91444	-4.25261	2.11288e-05	0.000177834	Candida_sp
59	L8/L0	DENOVO6	60188.3	-19.7766	3.07945	-6.42214	1.34369e-10	1.35712e-08	Candida_sp
10	L5/L0	DENOVO32	7.29392	19.9847	4.66331	4.28552	1.82316e-05	0.000370102	Fusarium_chlamydosporum
55	L7/L0	DENOVO32	7.29392	18.6876	4.49083	4.16128	3.16475e-05	0.000228314	Fusarium_chlamydosporum
14	L5/L0	DENOVO5	143094	10.2471	2.54028	4.03387	5.48666e-05	0.000795565	Hanseniaspora_thailandica
35	L6/L0	DENOVO5	143094	11.5002	2.82453	4.07154	4.67035e-05	0.00269946	Hanseniaspora_thailandica
52	L7/L0	DENOVO5	143094	10.9986	2.44106	4.50565	6.61691e-06	6.07553e-05	Hanseniaspora_thailandica
68	L8/L0	DENOVO5	143094	10.7496	2.56929	4.18389	2.86558e-05	0.000289424	Hanseniaspora_thailandica
12	L5/L0	DENOVO21	27555.8	14.4175	3.43967	4.19154	2.77072e-05	0.000487755	Hanseniaspora_vineae
30	L6/L0	DENOVO21	27555.8	18.1765	3.80525	4.7767	1.78199e-06	0.000205998	Hanseniaspora_vineae
46	L7/L0	DENOVO21	27555.8	17.0039	3.31246	5.13332	2.84675e-07	4.79203e-06	Hanseniaspora_vineae
67	L8/L0	DENOVO21	27555.8	14.8645	3.47685	4.27529	1.90889e-05	0.000217501	Hanseniaspora_vineae
13	L5/L0	DENOVO29	3017.33	14.476	3.48773	4.15056	3.31665e-05	0.000517908	Issatchenkia_terricola
37	L6/L0	DENOVO29	3017.33	15.2312	3.85524	3.95078	7.78986e-05	0.00375211	Issatchenkia_terricola
49	L7/L0	DENOVO29	3017.33	15.81	3.35989	4.70549	2.53253e-06	3.19732e-05	Issatchenkia_terricola
65	L8/L0	DENOVO29	3017.33	15.3296	3.52488	4.34898	1.36775e-05	0.000197347	Issatchenkia_terricola
6	L5/L0	DENOVO18	3349.95	-15.4494	3.21983	-4.79821	1.60093e-06	5.41648e-05	Kluyveromyces_sp
56	L7/L0	DENOVO18	3349.95	-12.6445	3.09317	-4.08787	4.35348e-05	0.000293134	Kluyveromyces_sp
63	L8/L0	DENOVO18	3349.95	-15.8772	3.25591	-4.87641	1.08031e-06	2.18223e-05	Kluyveromyces_sp
5	L5/L0	DENOVO70	1076.45	18.6906	3.85896	4.84343	1.27615e-06	5.18117e-05	Lachancea_thermotolerans
26	L6/L0	DENOVO70	1076.45	28.4854	4.26031	6.68623	2.29e-11	1.32362e-08	Lachancea_thermotolerans
42	L7/L0	DENOVO70	1076.45	23.3611	3.70941	6.29778	3.01931e-10	3.0495e-08	Lachancea_thermotolerans
62	L8/L0	DENOVO70	1076.45	19.164	3.90014	4.91367	8.9387e-07	2.18223e-05	Lachancea_thermotolerans
17	L5/L0	DENOVO1	463264	8.47499	2.54015	3.33641	0.000848671	0.00957112	Saccharomyces_cerevisiae
58	L7/L0	DENOVO1	463264	7.70832	2.44021	3.15887	0.00158382	0.00940975	Saccharomyces_cerevisiae
4	L5/L0	DENOVO37	5357.97	30	5.70324	5.26017	1.43924e-07	7.30417e-06	Schizosaccharomyces_cryophilus
19	L5/L6	DENOVO37	5357.97	41.8847	5.07479	8.25349	1.53837e-16	8.89177e-14	Schizosaccharomyces_cryophilus
20	L5/L8	DENOVO37	5357.97	49.2415	4.32344	11.3894	4.72091e-30	2.72868e-27	Schizosaccharomyces_cryophilus
24	L6/L7	DENOVO37	5357.97	-31.3925	4.83572	-6.49178	8.48255e-11	4.90292e-08	Schizosaccharomyces_cryophilus
40	L7/L8	DENOVO37	5357.97	38.7492	4.04015	9.59103	8.72078e-22	5.04061e-19	Schizosaccharomyces_cryophilus
57	L7/L0	DENOVO37	5357.97	19.5077	5.49162	3.55227	0.00038192	0.00241087	Schizosaccharomyces_cryophilus
75	L8/L0	DENOVO37	5357.97	-19.2415	5.79718	-3.31911	0.000903054	0.0053652	Schizosaccharomyces_cryophilus
21	L5/L8	DENOVO12	27.7226	-34.2095	4.32184	-7.91549	2.46278e-15	7.11743e-13	Schizosaccharomyces_japonicus
25	L6/L8	DENOVO12	27.7226	-29.8047	5.14784	-5.78976	7.04887e-09	4.07425e-06	Schizosaccharomyces_japonicus
41	L7/L8	DENOVO12	27.7226	-34.5557	4.01789	-8.60046	7.93954e-18	2.29453e-15	Schizosaccharomyces_japonicus
69	L8/L0	DENOVO12	27.7226	23.9167	5.76832	4.14621	3.38018e-05	0.000310362	Schizosaccharomyces_japonicus
15	L5/L0	DENOVO2	413582	10.1227	2.6517	3.81744	0.000134844	0.00182488	Starmerella_stellata
33	L6/L0	DENOVO2	413582	12.6936	2.94955	4.30356	1.68079e-05	0.00121437	Starmerella_stellata
50	L7/L0	DENOVO2	413582	11.7345	2.54771	4.60589	4.10698e-06	4.60895e-05	Starmerella_stellata
71	L8/L0	DENOVO2	413582	10.1952	2.68211	3.80117	0.000144013	0.00111887	Starmerella_stellata
72	L8/L0	DENOVO16	3972.78	-7.95223	2.27676	-3.49279	0.000477998	0.00344842	Yarrowia_lipolytica
