# Supplementary material for: Using wasps as a tool to restore a functioning vine grape mycobiota and preserve the mycobial “terroir”
Source: Sci Rep. 2023 Oct 2;13:16544. doi: 10.1038/s41598-023-43541-9 (PMC10545793; doi:10.1038/s41598-023-43541-9)
Supplement: Supplementary file 4 — Supplementary Table 3. [file 41598_2023_43541_MOESM4_ESM.xlsx]

## Sheet: README
Supplementary Table 3
Fungal relative abundances in the samples analyzed through metabarcoding.
sheet	description
Relative_abundances	relative abundances of fungi in all the analyzed samples. The text color is used to highlight grape (green text), wasps fed with yeasts (blue text), and fermentation (red text) samples.
distribution_among_samples_from_different_rows	Number of samples, grouped according to the vineyard row, showing the fungal taxon indicated in the corresponding line. Cells’ color corresponds to the number of samples presenting the OTU indicated in the line, the darker green the higher the number of samples.
distribution_among_samples_by_specimen_and_row	Number of samples, grouped according to the type of sample (grape, wasp, or fermentation) and the vineyard row, showing the fungal taxon indicated in the corresponding line. Cells’ color is used to indicate the group of samples (grapes= yellow; wasps= green, fermentation= red) and the number of samples presenting the OTU indicated in the line, the darker the color the higher the number of samples.

## Sheet: Relative_abundances
	411296F401850	411303F401858	411304F401859	411396F406655	411297F401852	411305F401860	411298F401853	411306F401861	411312F401867	411313F401868	411314F401869	411315F401870	411316F401871	411317F401873	411318F401874	411319F401875	411320F401876	411397F406656	411321F401877	411322F401878	411323F401879	411324F401881	411398F406657	411325F401882	411326F401883	411327F401884	411328F401885	411329F401886	411399F406658	411331F401895	411333F401899	411400F406659	411402F406661	411334F401900	411330F401889	411332F401897	411335F401901	411401F406660	411403F406662	411336F401902
	t1	t2	t2	t1	t1	t2	t1	t2	t2	t2	t2	t2	t2	t2	t2	t2	t2	t2	t2	t2	t2	t2	t2	t0	t0	t0	t0	t0	t4	t5	t6	t4	t5	t6	t4	t5	t6	t4	t5	t6
	L5	L5	L6	L6	L7	L7	L8	L8	L5	L5	L5	L5	L5	L8	L8	L8	L8	L8	L7	L7	L7	L7	L7	L0	L0	L0	L0	L0	L5	L5	L5	L6	L6	L6	L7	L7	L7	L8	L8	L8
	grape	grape	grape	grape	grape	grape	grape	grape	insect_yeast	insect_yeast	insect_yeast	insect_yeast	insect_yeast	insect_no_yeast	insect_no_yeast	insect_no_yeast	insect_no_yeast	insect_no_yeast	insect_wild	insect_wild	insect_wild	insect_wild	insect_wild	insect_lab	insect_lab	insect_lab	insect_lab	insect_lab	fermentation	fermentation	fermentation	fermentation	fermentation	fermentation	fermentation	fermentation	fermentation	fermentation	fermentation	fermentation
DENOVO1	0.00135704	0.367178	0.28943	0	0.00104163	0.263706	0.000290062	0.348007	0.0107109	0.0263708	0.531444	0.180178	0.183164	0.000804638	9.77052e-05	0.00137588	0.33509	0	0.00107685	0.000588735	0.00651706	0.00291253	0	0.000825724	0.0426107	0.00142768	0.0200911	0.000540872	0	0.682379	0.631816	0	0	0.346989	0.521543	0.931954	0.506355	0	0	0.673419
DENOVO10	0.372654	3.56068e-05	3.71397e-05	0.000339006	0.000436813	0	0.000894357	2.63762e-05	0.100985	0.00303758	0.248711	0.319822	0.0359662	0.00603478	0.0114804	0.00324861	0.0485901	0.0864553	0	1.13218e-05	0.00242123	8.01614e-05	0.00313373	0	6.36456e-05	0.0476678	0.000267881	0	0.00251437	2.22767e-05	0	7.61209e-05	0.0213426	4.44155e-05	0	0	8.06504e-05	9.72763e-05	0.069998	0.000145071
DENOVO1010	0	0	0	0	0	0	0	0	0	0	0	0	0	0	0	0	0	0	0	0	0	0	6.2054e-05	0	0	0	0	0	0.000102627	0	0	0	0	0	0	0	0	0	0	0
DENOVO1016	0	0	0	0	0	0	0	0	0	0	0	0	0	0	0	0	0	0	0	0	0	0	3.1027e-05	0	0	0	0	0	0.000128284	0	0	0	0	0	0	0	0	9.72763e-05	0	0
DENOVO102	0	0	0	0	0	0	0	0	4.39573e-05	0	0.00381829	0.004897	0.0196109	0.000201159	1.22131e-05	0	0	0	0	0	0	8.01614e-05	0	0	0.00124109	0	0	0	0	6.683e-05	0	0	0	7.40258e-05	0	0	4.83902e-05	0	0	3.95648e-05
DENOVO1022	0	0	0	6.78012e-05	0	0	0	0	0	0	0	0	0	0	0	0	0	0	0	0	0	0	0	0	0	0	0	0	0	0	0	7.61209e-05	0.000388048	0	0	0	0	0.000194553	0	0
DENOVO1028	0	0	0	0	0	0	0	0	0	0	0	0	0	0	0	0	0	0	0	0	0	0	0	0	3.18228e-05	0	0	0	0	0	0	0	0	0	0	0	0	0	0	0
DENOVO1030	0	0	0	0	0	0	0	0	0	0	0	0	0	0	0	0	0	0	0	0	0	0	0	0	0	0	0	0	2.56568e-05	0	0	0	0	0	0	0	0	0	0.000169733	0
DENOVO104	0	0	0	0	0	0	0	0	0	0	0	0	0	0	0	0	0	0	0	0	0	0	0	0	0	0	0	0	0	0	2.15703e-05	0	0	0	0	0	0	0	0	0
DENOVO1047	0	0	0	0	0	0	0	0	0	0	0	0	0	0	0	0	0	0	0	0	0	0	0	0	0	0	0	0	0	0	0	0	0	0	0	0	0	0	0.000135787	0
DENOVO1052	0	0	0	0	0	0	0	0	0	0	0	0	0	0	0	0	0	0	0	0	0	0	9.3081e-05	0	0	0	0	0	2.56568e-05	0	0	0	0	0	0	0	0	0	0	0
DENOVO1054	0	0	0	0	0	0	0	0	0	0	0	0	0	0	0	0	0	0	0	9.05746e-05	0	0	0	0	0	0	0	0	0	0	0	0	0	0	0	0	0	0	0	0
DENOVO1057	0	0	0	0	0	0	0	0	0	0	0	0	0	0	0	0	0	0	0	0	0	0	0	0	0	0	0	0	0	0	0	0	0	0	0	0	0	0	0.000169733	0
DENOVO106	7.71046e-06	0.0010326	0.000618996	0	0	0.00161215	0	0.0005539	0	0	0	0.000947807	0	0.000256021	0	0	0	0	1.23776e-05	0.000237758	0.00118395	0	0	0	0	0	0	0	0	0.000512364	0.0015962	0	0	0.00324233	0.000283178	0.000103413	0.00220982	0	0	0.00208375
DENOVO1065	0	0	0	0	0	0	0	0	0	0	0	0	0	0	2.44263e-05	0	0	0	0	0	0	0	0	0	0	0	0	0	0	0	0	0	0	0	0	0	0	0	0	0
DENOVO1066	0	0	0	0	0	0	0	0	0	0	0	0	0	0	0	0	0	0	0	0	0	0	0	0	0	0	0	0	0	0	0	0	0	0	0	0	0	0	0.000135787	0
DENOVO1076	0	0	0	0	0	0	0	0	0	0	0	0	0	0	0	0	0	0	0	0	0	9.35216e-05	0	0	0	0	0	0	0	0	0	0	0	0	0	0	0	0	0	0
DENOVO1078	3.85523e-05	0	0	0	0	0	0	0	0	0	0	0	0	0	0	0	0	0	0	0	0	0	0	0	0	0	0	0	0	0	0	0	0	0	0	0	0	0	0	0
DENOVO1086	0	0	0	0	0	0	0	0	0	0	0	0	0	0	0	0	0	0	0	0	0	0	0	0	0	0	0	0	0	0	0	0	0	0	0	0	0	0	0.000237626	0
DENOVO1091	0	0	0	0	0	0	0	0	0	0	0	0	0	0	0	0	0	0.00432277	0	0	0	0	0	0	0	0	0	0	0	0	0	0	0	0	0	0	0	0	0	0
DENOVO11	3.85523e-05	0	0.000136179	0	0	5.44645e-05	0	7.91285e-05	2.93049e-05	0	1.63175e-05	0.00875142	0	0.00111552	4.88526e-05	1.91095e-05	0.000201619	0	0	0	0	0	0	0	0	0	0.000133941	0	0	0	0	0	0	2.96103e-05	5.66356e-05	0	0	0	0	3.95648e-05
DENOVO1115	0	0	0	0	0	0	0	0	0	0	0	0	0	0	0	0	0	0	0	0	0	0	0	0	0	0	0	0	0	0	0	0	0	0	0	0	0	0	0.000135787	0
DENOVO1126	0	0	2.47598e-05	0	0	0	0	0	0	0	0	0	0	0	0	0	0	0	0	0	0	0	0	0	0	0	0	0	0	0	0	0	0	0	0	0	0	0	0	2.63765e-05
DENOVO1136	0	0	0	0	0	0	0	0	0	0	0	0	0	0	0	0	0	0	0	0	0	0	0	0	0	0	0	0	0	0	0	0	0	0	0	0	0	0	0.00010184	0
DENOVO1152	0	0	0	0	0	0	0	0	0	0	0	0	0	0	0	0	0	0	0	0	0	0	0	0	0	0	0	0	0	0	0	0	0	0	0	0	0	0	0.00010184	0
DENOVO1154	0	0	0	0	0	0	0	0	0	0	0	0	0	0	0	0	0	0	0	0	0	0	3.1027e-05	0	0	0	0	0	7.69704e-05	0	0	0	0	0	0	0	0	0	0	0
DENOVO1158	0	0	0	0	0	0	0	0	0	0	0	0	0	0	0	0	0	0	0	4.52873e-05	0	0	0	0	0	0	0	0	0	0	0	0	0	0	0	0	0	0	0	0
DENOVO117	0	1.78034e-05	4.95197e-05	0	0	0.000130715	0	0.000250574	0	0	0	0	0	0	0	0	0	0	0.000878811	0.000147184	0.00571709	0.000868415	0	0	0	0	0	0	0	0.0194475	0.000107852	0	0	0.000133246	0	2.06825e-05	0.000322601	0	0	0.00109463
DENOVO1175	0	0	0	0	0	0	0	0	0	0	0	0	0	0	0	0	0	0	0	0	0	0	6.2054e-05	0	0	0	0	0	2.56568e-05	0	0	0	0	0	0	0	0	0.000194553	0	0
DENOVO1176	0	0	0	0	0	0	0	0	0	0	0	0	0	0.000146298	0	0	0	0	0	0	0	0	0	0	0	0	0	0	0	0	0	0	0	0	0	0	0	0	0	0
DENOVO1184	0	0	0	0	0	0	0	0	0	0	0	0	0	0	0	0	0	0	0	0	0	0	0	0	0	0	0	0	0	0	0	0	0	0	0	0	0	0	0.00010184	0
DENOVO1190	0	0	0	0	0	0	0	0	0	0	0	0	0	0	0	0	0	0	0	0	0	0	0	0	0	0	0	0	0	0	0	0	0	0	0	0	0	0	0.00010184	0
DENOVO12	0	0	0	0	0	0	0	0	0	0	0	0	0	0	0	0	0	0	0	0	0	0	0.879895	0	0	0	0	0	0.878618	0	0	0.00608967	0.00116414	0	0	0	0	0.622763	0.611379	0
DENOVO1205	0	0	0	0	0	0	0	0	0	0	0	0	0	0	0	0	0	0	0	0	0	0	0	0	0	0	0	0	0	0	0	0	0	0	0	0	0	0	0.000135787	0
DENOVO1207	0	0	0	0	0	0	0	0	0	0	0	0	0	0	0	0	0	0	0	0	0	0	0	0	0	0	0	0	0	0	0	0	0.000388048	0	0	0	0	0	6.78933e-05	0
DENOVO122	0	0	0	0	0	0	0	0	0	0	0	0.00176924	0	0	1.22131e-05	0	0	0	1.23776e-05	0	0	0	0	0	0	0	0	0	0	0	0	0	0	0	0	0	0	0	0	0
DENOVO1225	0	0	0	0	0	0	0	0	0	0	0	0	0	0	0	0	0	0	0	0	0	0	6.2054e-05	0	0	0	0	0	5.13136e-05	0	0	0	0	0	0	0	0	0	0	0
DENOVO123	0	0	0	0	0	0	0	0	0	0	0.00881144	0	0	0.000621765	0	0	0	0	0	0	0	0	3.1027e-05	0	0	0	0	0.000432698	5.13136e-05	0	0	0	0	0	0	0	0	0	0	0
DENOVO1232	0	0	0	0	0	0	0	0	0	0	0	0	0	0	0	0	0	0	0	0	0	0	3.1027e-05	0	0	0	0	0	0	0	0	0	0	0	0	0	0	0	0.00030552	0
DENOVO1242	0	0	0	0	0	0	0	0	0	0	0	0	0	0	0	0	0	0	0	0	0	0	0	0	0	0	0	0	0	0	0	0	0	0	0	0	0	0	0	1.31883e-05
DENOVO1247	0	0	0	0	0	0	0	0	0	0	0	0	0	0	0	0	0	0	0	0	0	0	0	0	0	0	0	0	0	0	0	0	0.000388048	0	0	0	0	0	0.00010184	0
DENOVO1260	0	0	0	0	0	0	0	0	0	0	0	0	0	0	0	0	0	0	0	0	0	0	6.2054e-05	0	0	0	0	0	2.56568e-05	0	0	0	0	0	0	0	0	0	0	0
DENOVO1262	0	0	0	0	0	0	0	0	0	0	0	0	0.000387567	0	0	0	0	0	0	0	0	0	0	0	0	0	0	0	0	0	0	0	0	0	0	0	0	0	0	0
DENOVO1263	0	0	0	0	0	0	0	0	0	0	0	0	0	0	0	0	0	0	0	0	0	0	0	0	0	0	0	0	0	0	0	0	0	0	0	0	0	0	0	2.63765e-05
DENOVO128	0	0	0	0	0	0	0	0	0	0	0	0	0	0	0	0	0	0	0	0	0	0	0	1.2143e-05	0	0	0	0	0	0	0	0	0	0	0	0	0	0	0	0
DENOVO1288	0	0	0	0	0	0	0	0	0	0	0	9.47807e-05	0	0	0	0	0	0	0	0	0	0	0	0	0	0	0	0	0	0	0	0	0	0	0	0	0	0	0	0
DENOVO1294	0	0	0	0	0	0	0	0	0	0	0	0	0	0	0	0	0	0	0	0	1.06662e-05	0	0	0	0	0	0	0	0	0	0	0	0	0	0	0	0	0	0	0
DENOVO13	0	0.00010682	0	0.000406807	0	0.000174286	0	0.000131881	0	0.558572	0	0.00290661	0.0162003	0	0	7.6438e-05	0	0.00216138	6.18881e-05	0.000271724	0.00458647	0.000320646	0.00397146	0	0	0	0	2.40388e-05	0.00423337	0	0	0.00243587	0.00271634	2.96103e-05	0	2.06825e-05	0.000258081	0.00924125	0.000644986	7.91296e-05
DENOVO1309	0	0	0	0	0	0	0	0	0	0	0	0	0	0	0	0	0	0	0	0	0	0	0	0	0	0	0	0	2.56568e-05	0	0	0	0.000388048	0	0	0	0	0	0	0
DENOVO1329	0	0	0	0	0	0	9.66873e-05	0	0	0	0	0	0	1.82872e-05	0	0	0	0	0	0	1.06662e-05	0	0	0	0	0	0	0	0	0	0	0	0	0	0	0	0	0	0	0
DENOVO1331	0	0	0	0	0	0	0	0	0	0	0	0	0	0	2.44263e-05	0	0	0.00144092	0	0	0	0	0	0	0	0	0	0	0	0	0	0	0	0	0	0	0	0	0	0
DENOVO1333	0	0	0	0	0	0	2.41718e-05	0	0	0	0	0	0	0	0	0	0	0	0	0	0	0	0	0	0	0	0	0	0	0	0	0	0	0	0	0	0	0	0	0
DENOVO1335	0	0	0	0	0	0	0	0	0	0	0	0	0	0	0	0	0	0	0	0	0	0	0	0	0	0	0	0	0	0	0	0	0	0	0	0	0	0	6.78933e-05	0
DENOVO1360	0	0	0	0	0	0	0	0	0	0	0	0	0	0	0	0	0	0	0	0	0	0	9.3081e-05	0	0	0	0	0	0	0	0	0	0	0	0	0	0	0	0	0
DENOVO1375	0	0	0	0	0	0	0	0	0	0	0	0	0	0	0	0	0	0	0	0	0	0	9.3081e-05	0	0	0	0	0	0	0	0	0	0	0	0	0	0	0	0	0
DENOVO1392	0	0	0	0	0	0	0	0	0	0	0	0	0	0	0	0	0	0	0	0	0	0	0	0	0	0	0	0	0	0	0	0	0	0	0	0	0	0	6.78933e-05	0
DENOVO1395	0	0	0	0	0	0	0	0	0	0	0	0	0	0	0	0	0	0	0	0	0	0	0	0	0	0	0	0	0	0	0	0	0	0	0	0	0	0	6.78933e-05	0
DENOVO14	0.000115657	0	0	0	1.12003e-05	2.17858e-05	0	0	0	1.04027e-05	0	0	0	0	0	0	0	0	2.47552e-05	0	2.13324e-05	1.33602e-05	0	0	0	1.67963e-05	0	2.40388e-05	0	2.22767e-05	4.31406e-05	0	0	0	0	0	0	0	0	0
DENOVO141	0	0	0	0	0	0	0	0	0	0	0	0	0	0.000128011	0	0	0	0	0	0	0	0	0	0	0	0	0.0531744	0	0	0	0	0	0	0	0	0	0	0	0	0
DENOVO1416	0	0	0	0	0	0	0	0	0	0	0	0	0	0	0	0	0	0	0	0	0	0	0	0	0	0	0	0	0	0	0	0	0.000776096	0	0	0	0	0	0	0
DENOVO1421	0	0	0	0	0	0	0	0	0	0	0	0	0	0	0	0	0	0	0	0	0	0	0	0	0	0	0	0	0	0	0	0	0.000776096	0	0	0	0	0.000194553	0	1.31883e-05
DENOVO1424	0	0	0	0	0	0	0	0	0	0	0	0	0	0	0	0	0	0	0	2.26436e-05	0	0	0	0	0	0	0	0	0	0	0	0	0	0	0	0	0	0	0	0
DENOVO1440	0	0	0	0	0	0	0	0	0	0	0	0	0	0	0	0	0	0.00144092	0	0	0	0	0	0	0	0	0	0	2.56568e-05	0	0	0	0	0	0	0	0	0	0	0
DENOVO1454	0	0	0	0	0	0	0	0	0	0	0	0	0	0	0	0	0	0	0	0	0	0	0	0	0	0	0	0	2.56568e-05	0	0	0	0.000776096	0	0	0	0	0	0	0
DENOVO1457	0	0	0	0	0	0	0	0	0	0	0	0	0	0	0	0	0	0	0	0	0	0	0	0	0	0	0	0	0	0	0	0	0.000388048	0	0	0	0	0	3.39466e-05	0
DENOVO146	0	0	0	0	0	0	0	0	0	0	0	0	0	0.000438893	0	0	0	0	0	0	0	0	0	0	0	0	0	0	0	0	0	0	0	0	0	0	0	0	0	0
DENOVO1489	0	0	0	0	0	0	0	0	0	0	0	0	0	0	0	0	0	0	0	0	0	0	0	0	0	0	0	0	0	0	0	0	0	0	0	0	1.61301e-05	0	0	0
DENOVO150	0	0	0	0	0	0	0	1.31881e-05	0	0	0	0.000505497	0.0046508	0.000292596	0	0	0	0	0	0	0	0	3.1027e-05	6.0715e-05	0	0.000638259	0	2.40388e-05	2.56568e-05	4.45534e-05	2.15703e-05	0.000380604	0.000776096	0	0	0	3.22601e-05	0.000194553	0	0.000276954
DENOVO1511	0	0	0	0	0	0	0	0	0	0	0	0	0	0	0	0	0	0	0	1.13218e-05	0	0	0	0	0	0	0	0	0	0	0	0	0	0	0	0	0	0	6.78933e-05	0
DENOVO152	0	0	0	0	0	0	0	0	0	0	0	0	0.00999922	0.00374888	0	0	0	0	0.000235175	1.13218e-05	0.00185592	0	0	0.00012143	0	0	0	0	0	0	0	0	0	0	0	0	0	0	0	0
DENOVO1527	0	0	0	0	0	0	0	0	0	0	0	0	0	0	0	0	0	0	0	0	0	0	3.1027e-05	0	0	0	0	0	2.56568e-05	0	0	0	0	0	0	0	0	0	0	0
DENOVO1532	0	0	0	0	0	0	0	0	0	0	0	0	0	0	0	0	0	0	0	0	0	0	0	0	0	0	0	0	0	0	0	0	0	1.48052e-05	0	0	1.61301e-05	0	0	2.63765e-05
DENOVO1533	0	0	0	0	0	0	0	0	2.93049e-05	0	0	0	0	0	0	0	0	0	0	0	0	0	0	0	0	0	0	0	0	0	0	0	0	0	0	0	0	0	0	0
DENOVO159	0	1.78034e-05	0	0	0	0	0	0	0	0	0	0.0064135	0.00976668	5.48617e-05	1.22131e-05	0	0	0.00936599	0	0	5.33311e-05	0	0	0	0	0.000285537	0	0	0	0	0	0	0	0	0	0	0	0	0	0
DENOVO16	0.114107	3.56068e-05	3.71397e-05	0	0.000604818	1.08929e-05	0	0	0.00118685	0.0389165	0	0.0344686	0	5.48617e-05	3.66394e-05	0.00273266	0.132089	0	0.000631258	0.000192471	0.00984491	0.0023514	0	0.103713	0.092668	0.108638	0.431422	0.000492794	0	0.00343061	8.62813e-05	0	0	0.000370129	0	8.27301e-05	0.0029518	0	0	0.000633037
DENOVO160	0	0	0	0	0	0	0	0	0	0	0	0	0.00410821	0	0	0	0	0	0	0	0	0	0.000124108	0	0	0	0	0	0.000153941	0	0	0	0	0	0	0	0	0	0	0
DENOVO163	0	0	0	6.78012e-05	0	0	0	0	0	0	0	0	0	0	0	0	0	0.261527	0	0	0	0	0	0	0	0	0	0	0	0	0	0	0	0	0	0	0	0	0	0
DENOVO17	0	1.78034e-05	0	0	2.24007e-05	0	0	0	0	0	0	3.15936e-05	0	3.65744e-05	0	1.91095e-05	0	0	2.47552e-05	0	0	0	0	1.2143e-05	0	0	0	1.20194e-05	0	6.683e-05	2.15703e-05	0	0	0	0	0	0	0	0.00020368	0
DENOVO176	0	0	0	0	0	0	0	0	0	0	0	0	0.0034881	0	0	0	0	0.0165706	9.90209e-05	0	0.00116262	0	0	0	0	0	0.0266542	0	0	0	0	0	0	0	0	0	0	0	0	0
DENOVO18	0	1.78034e-05	0	0	0	0	0	0	0	0	0	0	0	0	0.00019541	1.91095e-05	0	0	0	1.13218e-05	0	0	0	0.013928	0.848587	0.209399	0	0.00393034	0	0	0	0	0	7.40258e-05	0	0	3.22601e-05	0	0	0
DENOVO185	7.71046e-06	0	0	0	0	0	0	0	0	0	0	0.000916214	0	5.48617e-05	0	0	0	0	0	0	0.000341319	0	0	0	0	0	0	0	5.13136e-05	0	0	0	0.000388048	0	0	0	0	0	0.000611039	0
DENOVO188	0	0	0	0	0	0	0	0	0	0	0.00013054	0	0.00170529	0	0	0	0	0	0	2.26436e-05	0.000639973	8.01614e-05	0	0	0	0	0	0	0	0	0	0	0	0	5.66356e-05	0	0	0	0	1.31883e-05
DENOVO19	0	0	0	0	0.000134404	8.71431e-05	1.20859e-05	0	0.00987575	2.08054e-05	0.033614	0.0673575	0.0154252	0.000164585	0.000293115	3.8219e-05	0	0	0.259484	0.000192471	0	0.0140817	0	2.4286e-05	0	0.0846868	0	2.40388e-05	0	0	0	0	0	0	0	0	1.61301e-05	0	0	0
DENOVO190	0	0	0	6.78012e-05	0	0	0	0	0	0	0.00545004	0.00154809	0	0.000182872	0	0	0	0.0115274	0	0	0	0	0.00127211	0	0	0	0	7.21163e-05	0.000897989	0	2.15703e-05	0	0.00582072	0	0	0	0	0.000194553	0.015887	0
DENOVO192	0	0	0	0	0	0	0	0	0	0	0	0.00211677	0	0	0	0	0	0	0	0	0	0	0	0	0	0	0	0	0	0	0	0	0	0	0	0	0	0	0	0
DENOVO196	0	0	0	0	0	0	0	0	0	0	0	0	0	7.31489e-05	0	0	0	0	0	0	0	0	0	0	0	0	0	0	0	0	0	0	0	0	0	0	0	0	0	0
DENOVO197	0	0	0	0	0	0	0	0	0	0	0	0	0	0	0	0	0	0	0	0	0	0	0.00232702	0	0	0	0	0	0.00282225	0.00060147	0	0	0.0252231	2.96103e-05	9.91122e-05	0	4.83902e-05	0.000680934	0	0
DENOVO198	0	0	0	0	0	0	0	0	0	0	0	0	0	0	0	0	0	0	0	0	0	0	0	0	0	0	0	0	0	0.00574738	0	0	0	0	0	2.06825e-05	0	0	0	0
DENOVO2	7.71046e-05	0.207072	0.435959	0	0.000100803	0.434681	0.000326319	0.346346	0.0012015	9.36242e-05	0.00026108	9.47807e-05	0.000852647	0.000146298	0.00543485	0.000171985	0.000115211	0	0.151626	0.547591	0.0337052	0.455664	0	0.000218574	0.000190937	0.00366159	0.000937584	0.000216349	0	0.104166	0.169068	0	0	0.555238	0.44163	0.06697	0.468675	0	0	0.204682
DENOVO203	0	0	0	0.00210184	0	0	0	0	0	0	0	0	0	0	0	0	0	0	0	0	0	0	0.00108594	0	0	0	0	0	0.00146244	0	0	0.00190302	0.00659682	0	0	0	0	0.00457198	0.00030552	0
DENOVO205	0	0	0	0	0	0	0	0	0	0	0	0	0	0	0	0	0	0	0	0	0	0	0	0	0	0	0	0	0	0	0	0	0	0	0	2.06825e-05	0	0	0	0
DENOVO21	0	0.0272392	0.041448	0.885891	2.24007e-05	0.112502	0	0.0127133	0	0	0	0	0	0	1.22131e-05	0	2.88027e-05	0	0.00230224	0.00197	0.00109862	0.00399471	0.000434378	0	0	0	0.000133941	0	0.000282225	0.0108933	0.00207075	0.958286	0.623205	0.0119626	0.0308097	8.27301e-05	0.00420995	0.287354	0.00981058	0.00238708
DENOVO210	0	0	0	0	0	0	0	0	0	0	0	0	0	0	1.22131e-05	0	0	0	0	0	0	0	0	0	0	0	0	0	0	0	0	0	0	0	0	0	0	0	0	0
DENOVO211	0	1.78034e-05	0	6.78012e-05	0	0.000239644	0	3.95643e-05	0	0	0	0	0	0	0	0	0	0	0	4.52873e-05	0.00241056	0.000173683	0.000434378	0	0	0	0	0	0.000615764	0	0	0.000152242	0	0	1.41589e-05	0	0	0.000583658	0	5.2753e-05
DENOVO212	0	0	0	0	0	0	0	0	0	0	0	0	0	0	0	0	0	0	0	0	0	0	0	0	0	0	0	0	0	2.22767e-05	0	0	0	0	0	0	0	0	0	0
DENOVO216	0	0	0	0	0	0	0	0	0	0	0	0	0	0	0	0	0	0	0	0	0	0	0	0	0	0	0	0.000108174	0	0	0	0	0	0	0	0	0	0	0	0
DENOVO22	0	0	0	0	0	0	1.20859e-05	0	0	0	9.79048e-05	0.00233792	7.75134e-05	0	0	0	0	0	0	0	0	0	0	0.000437148	0.00423243	0.00312411	0.0107152	0	0	0.00013366	0	0	0	0	0	0	0	0	0	0.000118694
DENOVO221	0	0	0	0	0	0	0	0	0	0	0	0.000758246	0	0.000219447	6.10657e-05	0	0.00878482	0	0	0	0	0	0	0	0	0	0.000133941	0	0	0	8.62813e-05	0	0	0	0	0	0.000177431	0	0	7.91296e-05
DENOVO223	0	0	0	0	0	0	0	0	0	0	0	0	0	0	0	0	0	0	0	0	0	0	0	0	0	0	0	0	0	0	2.15703e-05	0	0	0	0	0	0	0	0	0
DENOVO227	0	0	0	0	0	0	0	0	0	0	0	0	0	0	0	0	0	0	0	0	0	0	0.000372324	0	0	0	0	0	0.000436166	0	0	7.61209e-05	0.00232829	0	0	0	0	9.72763e-05	0.00526173	0
DENOVO23	0	0	0	0	0	0	0	0	0	0	0	0	0	3.65744e-05	1.22131e-05	0	0	0	0	0	0	0	0	3.6429e-05	0	0	0	0	0	0	0	0	0	0	0	0	1.61301e-05	0	0	0
DENOVO236	0	0	0	0	0	0	0	0	0	0	0	0	0	1.82872e-05	0	0	0	0	0	0	0	0	0.000217189	1.2143e-05	0	0	0	0	0.000333539	0	0	0	0.00116414	0	0	0	0	0	0.00454885	0
DENOVO24	0	7.12137e-05	0	0	0	0	0	0	0	0	0	0.00202199	0	0	0	5.73285e-05	0	0.000720461	0	2.26436e-05	1.06662e-05	0	0	0	0	0.344912	0	0	0	0	0	0	0	0	0	0	6.45203e-05	0	0.00010184	0
DENOVO240	0	3.56068e-05	3.71397e-05	0	0	0.000370358	0	0.000118693	0	0	0	0	0	0	0	0	0	0	4.95105e-05	6.79309e-05	0.000970625	0	0	0	0	0	0	0	0	0	0	0	0	0.000118441	2.83178e-05	0	0.000274211	0	0	6.59413e-05
DENOVO245	0	0	0	0	0	0	0	0	0	0	0	0	0	0	0	0	0	0.000720461	0	0	0	0	3.1027e-05	0	0	0	0	0	0.000128284	0	0	0	0.00271634	0	0	0	0	0	0.00461674	0
DENOVO249	0	0	0	0	0	0	0	0	0	0	0	0.00552888	0	0	0	0	0	0	0	0	0	0	0	0	0	0	0	0	0	0	0	0	0	0	0	0	0	0	0	0
DENOVO25	0	0	0	0	0	0	0.0201351	0	1.46524e-05	0.000957047	3.26349e-05	0	0	0.00351115	0.00127017	1.91095e-05	0.0108298	0	4.95105e-05	1.13218e-05	0.00133328	0.000120242	0	8.5001e-05	0.00423243	0.0882812	0	0	0	0	0.000215703	0	0	0	0	0	0.000112911	0	0	1.31883e-05
DENOVO259	0	0	0	6.78012e-05	0	0	0	0	0	0	0	0	0	0	0	0	0	0.00792507	0	0	0	0	9.3081e-05	0	0	0	0	0	7.69704e-05	0	0	0	0.00155219	0	0	0	0	0	0.00424333	0
DENOVO26	0	3.56068e-05	0	0	0	0	0	0	0	0	0	0	0	0	0	1.91095e-05	0	0	0	0	0	0	0	0	0	3.35926e-05	0	0	0	0	0	0	0	0	0	0	6.45203e-05	0	0	0
DENOVO270	0	0	0	0	0	0	0	0	0	0	0	0	0	0	0	0	0	0	0	0	0	0	0	0	0	0	0	0.00209137	0	0	0	0	0	0	0	0	0	0	0	0
DENOVO271	0	0	0	0	0	0	0	0	0	0	0	0.00467585	0	0	0	0	0	0	0	0	0	0	0	0	0	0	0	0	0	0	0	0	0	0	0	0	0	0	0	0
DENOVO274	0	0	0	0	0	0	0	0	0	0	0	0.00429673	0	0	0	0	0	0	0	0	0	0	0	0	0	0	0	0	0	0	0	0	0	0	0	0	0	0	0	0
DENOVO275	0	0	0	0	0	0	0	0	0	0	0	0.00575003	0	0	0	0	0	0.0958213	0	0	0	0	6.2054e-05	0	0	0	0	0	2.56568e-05	0	0	7.61209e-05	0.00349243	0	0	0	0	0	0.00020368	0
DENOVO278	0	0	0	0	0	0	0	0	0	0	0	0	0	0	0	0	0	0	0	0	0	0	0.000248216	0	3.18228e-05	0	0	0	0.000153941	0	0	0	0.00271634	0	0	0	0	0	0.0035644	0
DENOVO28	2.31314e-05	0	1.23799e-05	0	0	0	0	0	0	0.00143557	0	0	0	0	0	0	8.6408e-05	0	0	0	0	0	0	0	0	0	0.000133941	0	0	0	0	0	0	0	0	0	0	0	0	3.95648e-05
DENOVO283	0	0	0	0	0	0	0	0	0	0	0	0.0019588	0	0	0	1.91095e-05	0	0	0	0	0	0	0	0	0	0.000117574	0	0	0	0	0	0	0	0	0	0	0	0	0	0
DENOVO286	0	0	0	0	0	0	0	0	0	0	0	0.00451788	0	0	0	0	0	0	0	0	0	1.33602e-05	0	0	0	0	0	0	0	0	0	0	0	0	0	0	0	0	0	0
DENOVO289	0	0	0	0	0	0	0	0	0	0	0.00019581	0	0	0	0	0	0	0.00144092	0	0	0	0	0	0	0	0	0	0	0	0	0	0	0	0	0	0	0	0	0	0
DENOVO29	0	0.00528761	0.00377587	0	0	0.0107077	0	0.00630391	0	1.04027e-05	3.26349e-05	3.15936e-05	0.00565848	0	0	0	0	0	0.00164622	0.0185904	0.114192	0.00419511	0	0	0	1.67963e-05	0	0	0	0.0033415	0.000733391	0	0	0.000607012	0.000976963	0.000206825	0.00283889	0	0	0.0023607
DENOVO290	0	0	0	0	0	0	0	0	0	0	0	0	0	0	0	0	0	0	0	0	0	0	0.000217189	0	0	0	0	0	0.000128284	0	0	0	0.00232829	0	0	0	0	0	0.00346256	0
DENOVO292	0	0	0	0	0	0	0	0	0	0	0	0	0	0	0	0	0	0	0	0	0	0	0	0	0	0	0	0	0	0	0	0	0.00194024	0	0	0	0	0	0.00332677	0
DENOVO299	0	0	0	0	0	0	0	0	2.93049e-05	0	0	0	0	0	0	0	0	0	0	0	0	0	0	0	0	0	0	0	0	0	0	0	0	0	0	0	0	0	0	0
DENOVO3	0.0245193	0.000409479	0.000123799	0.00345786	0.62975	0.000163393	0.0674394	9.23166e-05	0.676005	0.345359	0.155163	0.132819	0.278583	0.231516	0.0184052	0.991229	0.357412	0.291066	0.000198042	0.000475517	0.0709303	0.000360726	0.0113559	0.000303575	0.00270494	0.0494818	0.0673721	0.000252407	0.0100062	0.000178213	4.31406e-05	0.00228363	0.106325	4.44155e-05	4.24767e-05	2.06825e-05	0.000274211	0.0040856	0.193733	0.000184636
DENOVO308	0	0	0	0	0	0	0	0	0	0	0	0.00454948	0	0	0	0	0	0	0	0	0	0	0	0	0	0	0	0	0	0	0	0	0	0	0	0	0	0	0	0
DENOVO31	0	0	0	0	0	0	0	0	0	0	0	0.0127322	0.084102	7.31489e-05	0.174147	0	0	0	0	0	0	0	0	0	6.36456e-05	0	0	0	0	0	0	0	0	1.48052e-05	0	0	0	0	0	0
DENOVO316	5.39732e-05	0	0	0	0	0	0	0	0	0.00136275	0	0	0	0	0	0	0	0	0	0	0	0	3.1027e-05	0	0	0	0	0	0	0	0	0	0	0	0	0	0	0	0.00020368	0
DENOVO32	0	0	0	0	0	0	1.20859e-05	0	0	0	0	0	0	0	0	0	0	0	0	0	0	0	0	0	0	0	0	0	0	0	2.15703e-05	0	0	0	0	0	0	0	0	0
DENOVO320	0	0	0	0	0	0	0	0	0.000923104	0	0	0.000473904	0	0.000237734	0	0	0	0	0	0	0	0	0	0	0	0	0	0	0	0	0	0	0	0	0	0	0	0	0.00010184	0
DENOVO321	0	0	0	0	0	0	0	0	0	0	0	0	0	0	0	0	0	0	0	0	0	0	0	0	0	0	0	0	0	0	0	0	0	0	0	0	0	0	0	1.31883e-05
DENOVO328	0	1.78034e-05	0	0	1.12003e-05	0	0	0	0	0	0	3.15936e-05	0	0	0	0	0	0	0	0	1.06662e-05	0	6.2054e-05	0	0	0	0	0	2.56568e-05	0	0	0	0	0	0	0	0	0	0.00346256	0
DENOVO33	0	0	0	0	0	0	0	0	0	0	0	0	0	0	0	0	0	0	1.23776e-05	0	0	0	0	0	0	0	0	0	0	0	0	0	0	0	0	0	0	0	0	0
DENOVO336	0	0	0	0	0	0	0	0	0	0	0	0.00113737	0	0	4.88526e-05	0	0	0	0	0	0	0	0	0	0	0	0	0	0	0	0	0	0	0	0	0	0	0	0.000543146	0
DENOVO34	0	0	0	0	0	0	0	0	0.000219787	0	0	0.005908	7.75134e-05	0.0027248	0.000146558	0	0	0.00504323	0	0	0	5.34409e-05	0.00062054	0	0	0	0	0	0.000461823	0	0	0	0.00116414	0	0	0	0	0.000194553	0.00424333	0
DENOVO342	0	0	0	0	0	0	0	0	0	0	0	0	0	0	0	0	0	0	0	0	0.00111995	0	6.2054e-05	0	0	0	0	0	0	2.22767e-05	0	0	0.000776096	0	0	0	3.22601e-05	0.000486381	0	2.63765e-05
DENOVO344	0	0	0	0	0	0	0	0	0	0	0	0	0	0	0	0.000840818	0	0	0	0	0	0	0	0	0.00260947	0	0	0	0	0	0	0	0	0	0	0	0	0	0	0
DENOVO345	0	0	0	0	0	0	0	0	0	0	0	0.00300139	0	5.48617e-05	0	0	0	0	0	0	0	0	0	0	0	0	0	0	0	0	0	0	0	0	0	0	0	0	0	0
DENOVO351	0	0	0	0	0	0	0	0	0	0	0	0	0	0	0	0	0	0	0	0	0	0	0	0	0	0.00152846	0	0	0	0	0	0	0	0	0	0	0	0	0.000237626	0
DENOVO356	0	0	0	0	0	0	0	0	0	0	0	0	0	0	0	0	0	0	0	0	0	0	0.000124108	0	0	0	0	0	0	0	0	0	0.00155219	0	0	0	0	0	0.00224048	0
DENOVO357	0	0	0	0	0	0	0	0	0	0	0	0	0	0	0	0	0	0	0	0	0	0	0.000186162	0	0	0	0	0	5.13136e-05	0	0	0	0.00116414	0	0	0	0	0	0.00220653	0
DENOVO36	0	0	1.23799e-05	0	0	0	0	0	0.158466	0	0	0	0	0	0	0	2.88027e-05	0	0	0	0	0	0	0	0	0	0	0	0	0	0	0	0	0	0	0	0	0	0	0
DENOVO361	0	0	0	0	0	0	0	0	0	0	0	0	0	0	0	0	0	0	0	0	0	0	0	0	0	0	0	0	0	0	0	0	0	0	0	0	1.61301e-05	0	0	0
DENOVO363	0	0	0	0	0	0	0	0	0	0	0	0.00290661	0	0	0	0	0	0.00576369	0	0	0	0	0	0	0	0	0	0	0	0	0	0	0	0	0	0	0	0	0.000135787	0
DENOVO37	0	0	0	0	0	0	0	0	0	0	0	6.31872e-05	0	0	0	0	0	0	0	0	1.06662e-05	0	0	0	0	0	0	0	0	0.108577	0.12981	0	0	0.000518181	2.83178e-05	0	0	0	0	0.00733267
DENOVO387	0	0	0	0	0	0	0	0	0	0	0	0	0	0	0	0	0	0	0	0	0	0	9.3081e-05	0	0	0	0	0	7.69704e-05	0	0	0	0.00194024	0	0	0	0	0	0.00244416	0
DENOVO39	0	0	0	0.0246118	0	0	0	0	0	0	0	0	0	0	0	0	0	0.00648415	0	0	0	0	0.0866274	0	0	0	0	0	0.0905686	0	0	0.0175078	0.0904152	0	0	0	0	0.0585603	0.00695906	0
DENOVO396	0	0	0	0	0	0	0	0	0	0	0	0	0.00627858	0	0	0	0	0	0	0	0	0	0	0	0	0	0	0	0	0	0	0	0	0	0	0	6.45203e-05	0	0	0
DENOVO4	7.71046e-06	3.56068e-05	4.95197e-05	0	0.367214	7.62502e-05	0.910359	0.000171445	0.0173338	0.000769799	0.000571112	0.00720334	0.00263545	0.719328	0.113521	0	0.0879058	0.00648415	0.000297063	0.000611378	0.0675065	0.00060121	0.000806702	6.0715e-05	9.54684e-05	0.000184759	0.000133941	1.20194e-05	0.00056445	4.45534e-05	4.31406e-05	7.61209e-05	0.00737291	5.92207e-05	8.49533e-05	4.1365e-05	0	0.000291829	0.00835087	5.2753e-05
DENOVO404	0	0	0	0	0	0	0	0	0	0	0	0.0024643	0	0	0	0	0	0	0	0	0	0	0	0	0	0	0	0	0	0	0	0	0	0	0	0	0	0	0	0
DENOVO405	0.000292997	0	0	0	0	0	0	0	0	0	0	0	0	0	0	0	0	0.0439481	0	0	0	0	0	0	0	0	0	0	0	0	0	0	0	0	0	0	0	0	0	0
DENOVO407	0	0	0	0	0	0	0	0	0	0	0	0	0	0	0	0	0	0	0	0	0	0	9.3081e-05	0	0	0	0	0	0.000102627	0	0	0	0.000388048	0	0	0	0	0	0.00186706	0
DENOVO414	0	0	0	0	0	0	0	0	0	0	0	0	0	0	0	0	0	0	0	0	1.06662e-05	0	0	0	0	0	0	0	0	0	0	0	0	0	0	0	0	0	0	0
DENOVO417	0	0	0	0	0	0	0	0	0	0	0	0	0	0	0	0	0	0	0	0	1.06662e-05	0	9.3081e-05	0	0	0	0	0	5.13136e-05	0	0	0	0.000776096	0	0	0	0	0	0.00169733	0
DENOVO418	0	0	0	0	0	0	0	0	0	0	0	0	0	0	0	0	0	0	0	0	0	0	9.3081e-05	0	0	0	0	0	7.69704e-05	0	0	0	0.000776096	0	0	0	0	0	0.00176523	0
DENOVO422	0	0	0	0	0	0	0	0	0	0	0	0.00192721	0	0	0	0	0	0	0	0	0	0	0	0	0	0	0	0	0	0	0	0	0	0	0	0	0	0	0	0
DENOVO424	0	0	0	0	0	0	0	0	0	0	0	0.00208518	0	0	0	0	0	0	0	0	0	0	0	0	0	0	0	0	0	0	0	0	0	0	0	0	0	0	0	0
DENOVO426	0	0	0	0	0	0	0	0	0	0	0	0	0	0	0	0	0	0	0	0	0	0	0	0	0	0	0	0	0	0.000222767	0	0	0	0	0	0	0	0	0	0
DENOVO43	0	0	0	0	0	0	0	0	0	0	0	0	0	0	0	0	0	0	0	0	0.00039465	0	0	0	0	0	0	0	2.56568e-05	0	0	0	0.000388048	0	0	0	0	0	0.000577093	0
DENOVO431	0	0	0	0	0	0	0	0	0	0	0	0	7.75134e-05	0	0	0	0	0	0	0	0	0	0	0	0	0	0	0	0	0	0	0	0	0	0	0	0	0	0	0
DENOVO432	0	0	0	6.78012e-05	0	1.08929e-05	0	0	0	0	0	0	0.00643361	0	0.000293115	0	0	0	0	0	2.13324e-05	0	0.000124108	0	0	0	0	0	0.000102627	0	0	0.000152242	0.00310438	0	0	0	3.22601e-05	0.000486381	0	0
DENOVO438	0	0	0	6.78012e-05	0	0	0	0	0	0	0	0	0	0	0	0	0	0	0	0	0	0	3.1027e-05	0	0	0	0	0	0	0	0	0	0.000776096	0	0	0	0	0	0.00145971	0
DENOVO444	0	0	0	0	0	0	0	0	5.86098e-05	0	0	0	0	0	0	0	0	0	0	0	0	0	0	0	0	0	0	0	0	0	0	0	0	0	0	0	0	0	0	0
DENOVO445	0	0	0	0	0	0	0	0	0	1.04027e-05	0	0	0	0	0	1.91095e-05	0	0	0	0	0	0	0.000248216	0	0	1.67963e-05	0	1.20194e-05	0.000359195	0	0	0	0.00194024	0	0	0	0	0	0.00515989	0
DENOVO446	7.71046e-05	0	0	0	0	0	0	0	0	0	0	0	0	3.65744e-05	0	0	0	0.00144092	0	0	0	0	0	0	0	0	0	0	0	0	0	0	0.00194024	0	0	0	0	0	0.0015276	0
DENOVO45	0	0	0	0	0	0	0	0	0	0	0	0	0	0	0	0	0	0	0	0	0	0	0	0	0	0	0	1.20194e-05	0	0	0	0	0	0	0	0	0	0	0	0
DENOVO463	0	0	0	0	0	0	1.20859e-05	0	0	0	0	0	0	0	0	0	0	0	0	0	0	1.33602e-05	0.000155135	0	0	0	0	0	0.000153941	0	0	0	0	0	0	2.06825e-05	0	0	0.00105235	0
DENOVO464	0	0	0	0	0	0	0	0	0	0	0	0	0	0	0	0	0	0	0	0	0	0	0	1.2143e-05	0	0.000655055	0	0	0	0	0	0	0	0	0	0	0	0	0	0.000171447
DENOVO469	0	1.78034e-05	0	0.000406807	0	5.44645e-05	0	0	0	0	0	0	0	0	0	0	0	0	0	7.92528e-05	0	0	0	0	0	0	0	0	0	6.683e-05	0	0.000456725	0.00116414	0	0	0	1.61301e-05	0.00233463	0.00010184	1.31883e-05
DENOVO47	0	0	0	0	0	0	0	0	0	0	0	0	0	0	0	0	0	0	0	0	0	0	0	0	3.18228e-05	0	0	0	0	0	0	0	0	0	0	0	0	0	0	0
DENOVO471	0	0	0	0	0	0	0	0	0	0	0	0	0	0	0	0	0	0	0	5.66091e-05	0.000671971	0	0	2.4286e-05	0	0	0	0	0	0	0	0	0	0	0	0	0	0	0	0
DENOVO472	0	0	0	0.000203404	0	0	0	0	0	0	0	0	0	0	0	0	0	0	0	0	0	0	0.000372324	0	0	0	0	0	0.000487479	0	0	0.000152242	0.000388048	0	0	0	0	0.000389105	6.78933e-05	0
DENOVO483	0	0	0	0	0	0	0	0	0	0	0	0	0	0	0	0	0	0	0	0	0.000490646	0	0	0	0	0	0	0	0	0	0	0	0	0	0	0	0	0	0	0
DENOVO488	0	0	0	0	0	0	0	0	0	0	0	0	0	0	0	0	0	0.00288184	0	0	0	0	0.000279243	0	0	0	0	0	0.000179598	0	0	0	0.000776096	0	0	0	0	0	0.00139181	0
DENOVO49	0	0	0	0	0	0	0	0	0	0	0	0	7.75134e-05	0	0	0	0	0	0	0	0	0	0	0	0	0	0	0	0	0	0	0	0	0	0	0	0	0	0	0
DENOVO5	0.000115657	0.390767	0.216983	0.00230524	0.000156805	0.16799	8.46013e-05	0.281051	0.00512836	6.24161e-05	9.79048e-05	0.0182611	0.2606	0.0234808	0.00124574	0	0.000172816	0	0.580584	0.42116	0.379333	0.511403	0	0.00012143	0.000127291	0.000117574	0.000133941	0.000108174	0	0.0590555	0.0631363	0.00106569	0.00582072	0.0788819	0.00399281	0.000310238	0.00951674	0.00311284	0.000237626	0.101602
DENOVO50	0	0	0	0	0	0	0	0	0	0	0	0.00154809	0	0	9.77052e-05	0	0	0	0	1.13218e-05	0.000671971	0	0	0	0	0	0	0	0	0	0	0	0	0	0	0	0	0	0	1.31883e-05
DENOVO508	0.000292997	0	0	0	0	0	1.20859e-05	0	0	0	0	0	0	0	0	0	2.88027e-05	0	0	0	0	0	0	0	0	0.000352722	0	0	0	0	0	0	0	0	0	0	0	0	0	0
DENOVO51	0	0	0	0	0	0	0	0	0.000219787	0	0	0	0.00333307	0.000164585	2.44263e-05	0	0	0	0	0	0	0	0	0	0	0	0	0	0	0	0	0	0.000776096	0	0	0	0	0	3.39466e-05	0
DENOVO510	0	0	0	0	0	0	0	0	0	0	0	0	0	0	2.44263e-05	0	0	0	0	0	0	0.000146963	0	0	0	0.000671851	0	0	0	0	0	0	0	0	0	0	0	0	6.78933e-05	0
DENOVO518	0	0	0	0	0	0.000577323	0	0	0	0	0	0	0	0	0	0	0	0	0	0	0	0	0	0	0	0	0	0	0	0	0	0	0	2.96103e-05	0.00012743	0	3.22601e-05	0	0	0
DENOVO52	0	0	0	0	0	0	0	0	0	0	0	0	7.75134e-05	0	0	0	0	0	0	0	0	0	0	0	0	0	0	0	0	0	2.15703e-05	0	0	0	0	0	0	0	0	0
DENOVO526	0	0	0	0	0	0	0	0	0	0	0	0	0	0	0	0	0	0	0	0	0	0	0	0	0	0	0	0	0	0	0	0	0	1.48052e-05	0	0	0	0	0	0
DENOVO528	0	0	0	0	0	0	0	0	0	0	0	0	0	0	0	0	0	0	0	0	0	0	6.2054e-05	0	0	0	0	0	2.56568e-05	0	0	0	0.00116414	0	0	0	0	0	0.00125603	3.95648e-05
DENOVO529	5.39732e-05	0	0	0.000203404	0	0	0	0	0	7.28188e-05	0	0	7.75134e-05	0	2.44263e-05	0	0	0	0	0	0	0	0.00062054	0	0	0	0	0	0.000487479	0	0	0.000456725	0.00194024	0	0	0	0	0	0	0
DENOVO534	0.000269866	0	0	0	0	0	0	0	0	0	0	0	0	0	0	0	0	0	0	0	0	0	0	0	0	0	0	0	0	0	0	0	0	0	0	0	0	0	0	0
DENOVO539	0	0	0	0	0	0	0	0	0	0	0	0	0	0	0	0	0	0.0353026	0	0	0	0	0	0	0	0	0	0	0	0	0	0	0.000388048	0	0	0	0	0	0.00010184	0
DENOVO540	0.000231314	0	0	0	0	0	0	0	0	0	0	0	0	0	0	0	0	0.00216138	0	0	0.000437315	0	0	0	0	0	0	0	0	0	0	0	0	0	0	0	0	0	0	0
DENOVO542	0	0	0	0	0	0	0	0	0	0	0	0	0	0	0	0	0	0	0	0	0	0	0	0	0	0	0	0	0	0	0	7.61209e-05	0.00116414	0	0	0	0	0	0.000950506	0
DENOVO548	0	0	0	0	0	0	0	0	0	0	0	0	0.00224789	0	0	0	0	0	0	0	0	0	0	0	0	0	0	0	0	0	0	0	0	0	0	0	0	0	0	0
DENOVO55	1.54209e-05	0	0	0	0	0	0	0	0	0	0	0	0	0	0	0	0	0	0	0	0	0	0	0	0	0	0	0	0	0	0	0	0	0	0	0	0	0	0	0
DENOVO555	0	0	0	0	0	0	0	0	5.86098e-05	0	0	0.00123215	0	0	0	0	0	0	2.47552e-05	0	0	0.000133602	0	0	0	0	0	0	0	0	0	0	0	0	0	0	0	0	0.00020368	0
DENOVO556	0	0	0	0	0	0	0	0	0	0	0	0	0	0.000146298	1.22131e-05	0	0	0	0	0	0	0	0	0	0	0	0	0	0	0	0	0	0	0	0	0	0	0	0	0
DENOVO570	0	0	0	0	0	0	0	0	0	0	0	0.00116896	0	0	0	0	0	0	0	0	0	0	0	0	0	0	0	0	0	0	0	0	0	0	0	0	0	0	0	0
DENOVO571	0.000292997	0	0	0	0	0	0	0	0	0	0	0	0	0	0	0	0	0	0	0	0	0	0	0	0	0	0	0	0	0	0	0	0	0	0	0	0	0	0	0
DENOVO577	0	0	0	0	0	0	0	0	0	0	0	0	0	1.82872e-05	0	0	0	0	0	0	0	0	0	0	0	0	0	0	0	0	0	0	0	0	0	0	0	0	0	0
DENOVO582	0	0	0	0	0	0	0	0	0	0	0	0	0	0	0	0	0	0	1.23776e-05	0	0	0	0	0	0	0	0	0	0	0	0	0	0	0	0	0	0	0	0	0
DENOVO583	0	0	0	0	0	0	0	0	0	0	0	0	0	0	0	0	0	0	0	0	0	0	0	0	0	0.000554277	0	0	0	0	0	0	0	0	0	0	0	0	0	0
DENOVO594	0	0	0	6.78012e-05	0	0	0	0	0	0	0	0	0	0	0	0	0	0	0	0	0	0	0.000372324	0	0	0	0	0	0.000307882	0	0	0.000152242	0	0	0	0	0	0	0	0
DENOVO6	0	0	0	0	0.000168005	0.000174286	0	0	0.0139931	0.0215336	0	0.0595223	0.0130222	0.000621765	0.00023205	0	0	0	0.00030944	0	0	0	0	0.879226	0	0	0.376373	0.991526	0	0	0.00066868	0	0	1.48052e-05	0	4.1365e-05	6.45203e-05	0	0	0
DENOVO60	0	0	0	0	0	2.17858e-05	0	0	0	0	0	0	0	0	0	0	0	0	0	0	0	0	0	0	0	0	0	1.20194e-05	0	0	0	0	0	0	0	0	0	0	0	0
DENOVO606	0	0	0	0	0	0	0	0	0	0	0	0	0	0	0	0	0	0.00360231	0	0	0	0	0	0	0	0.000537481	0	0	0	0	0	0	0	0	0	0	0	0	0	0
DENOVO607	0	0	0	0	0	0	0	0	0	0	0	0	0	0	0	0	0	0	0	0	0	0	0	0	0	0	0	0	0	0	0	0	0	0	0	0	0	0	0.000712879	0
DENOVO615	0	0	0	0	0	0	0	0	0	0	0	0	0	0	0	0	0	0	0	0	0.000319986	0	0	0	0	0	0	0	0	0	0	0	0	0	0	0	0	0	0	0
DENOVO626	0.000292997	0	0	0	0	0	0	0	7.32622e-05	0	0.000505842	0	0	5.48617e-05	0	0	0	0.00360231	0	4.52873e-05	0	0	0	0	0	0	0	2.40388e-05	0	0	0	0	0	0	0	0	0	0	0	0
DENOVO630	0	1.78034e-05	0	0	0	0	0	1.31881e-05	0	0	0	0	0	0	0	0	0	0	0	0	0	0	0	0	0	0	0	0	0	0	0	0	0	0	0	0	0	0	0	0
DENOVO631	0	0	0	0	0	0	0	0	0	0	0	0	0	0	0	0	0	0	0	0	0	0	0.000217189	0	0	0	0	0	5.13136e-05	0	0	0	0.000388048	0	0	0	0	0	0.000644986	0
DENOVO638	0	3.56068e-05	0	0	0	0	0	0	0	0	0	6.31872e-05	0	0	0	1.91095e-05	0	0	0	0	5.33311e-05	0	0.000155135	0	0	6.71851e-05	0	0	2.56568e-05	2.22767e-05	0	0	0.000388048	0	0	0	4.83902e-05	0	0.00128997	0
DENOVO643	0	0	0	0	0.00031361	0	0	0	0	0	0	0	0	0	0	0	0	0	0	0	0	0	0	0	0	0	0	0	0	0	0	0	0	0	0	0	0	0	0	0
DENOVO645	0	0	0	0	0	0	0	0	0	0	0	0	0	0	0.000366394	0	0	0.00576369	0	0	0	0	0	0	0	0	0	0	0	0	0	0	0	0	0	0	0	0	0	0
DENOVO646	0	0	0	0	0	0	0	0	0	0	0	0	0	0	0	0	0	0	0	0	0	0	0.000124108	0	0	0	0	0	0	0	0	0	0.000388048	0	0	0	0	0	0.000577093	0
DENOVO653	0	0	0	0	0	0	0	0	0	0	0	0	0	0	0	0	0	0	0	0	0	0	3.1027e-05	0	0	0	0	0	2.56568e-05	0	0	0	0	0	0	0	0	0	0.000543146	0
DENOVO662	0	0	0	0	0	0	0	0	0	0	0	0	0	0	0	0	0	0	0	0	0	0	0.000217189	0	0	0	0	0	0.000256568	0	0	0	0.00116414	0	0	0	0	0	0.000644986	0
DENOVO666	0	0	0	0	0	0	0	0	0	0	0	0	0	0	0	0	0	0	0	0	0	0	0	0	0	0	0	0	2.56568e-05	0	0	0	0	0	0	0	0	0	0.000577093	0
DENOVO67	0	0	0	0	0	0	0.000277976	0	7.32622e-05	0	0	0.0559522	0	0.000841212	0	1.91095e-05	0	0	0	0	0.00039465	0	0	0	0	0.00530762	0	1.20194e-05	7.69704e-05	0.000378703	0	0	0.00116414	0	0	0	0	0	0.00241021	0
DENOVO672	0	0	0	0	0	0	0	0	0	0	0.000489524	0	0	0	0	0	0	0	0	0	0	0	0	0	0	0	0	0	0	2.22767e-05	2.15703e-05	0	0	0	0	0	0	0	0.000135787	0
DENOVO674	0	0	0	0	0	0	0	0	0	0	0	0	0	0	0	0	0	0	0	0	0	0	3.1027e-05	0	0	0	0	0	0	0	0	0	0	0	0	0	0	0	0.000611039	0
DENOVO68	0	0	0	0	0	0	0	0	0	0	0	0	0	0	0	0	0	0	0	0	0	0	0	0	0	0	0	0	0	2.22767e-05	0	0	0	0	0	0	0	0	0	0
DENOVO685	0	0	0	0	0	0	0	0	0	0.000176846	0	0	0	0	0	0	0	0	0	0	0	0	0.000124108	0	0	0	0	0	0.000153941	0	0	7.61209e-05	0.000776096	0	0	0	0	9.72763e-05	0.00020368	0
DENOVO688	0	0	0	0	0	0	0	0	0	0	0	0.000600278	0	0	0	0	0	0	0	0	0	0	0	0	0	3.35926e-05	0	0	0	0	0	0	0	0	0	0	0	0	0	0
DENOVO69	0	1.78034e-05	0	0	0	0	0	0	0.000161177	0	0	0	0	0	0.00666838	3.8219e-05	0	0	0	0.00024908	0	0.000788254	0	0	0	0.0346675	0	0	0	0	0	0	0	0.000133246	0	2.06825e-05	3.22601e-05	0	0	6.59413e-05
DENOVO70	0	5.34102e-05	0.0108696	0.0791918	0	0.000915003	0	2.63762e-05	0	0.00121711	0.000326349	0	0	0	0	0	0	0	6.18881e-05	0.00049816	0.0191885	0.000400807	0	0	0	0	0	0	0	2.22767e-05	0	0.0065464	0.0434614	0	0	0	0	0	0	1.31883e-05
DENOVO71	0	0	0	0	0	0	0	0	0.000205134	0	0.0102147	0	0	3.65744e-05	0	0	0.0184913	0	2.47552e-05	0	0.00232523	0	0	0	0	0.0109344	0	0	0	0	0	0	0	0.000577401	0	0	0.000290341	0	0	1.31883e-05
DENOVO713	0	0	0	0	0	0	0	0	0	0	0	0	0	0	0	0	0	0	0	0	0	0	0.000124108	0	0	0	0	0	5.13136e-05	0	0	0	0	0	0	0	0	0	0.000373413	0
DENOVO723	0	0	0	0	0	0	0	0	0	0	0	0	0	0	0	0	0	0	0	0	0	0	0	0	0	0.00026874	0	0	0	0	0	0	0	0	0	0	0	0	0.000135787	0
DENOVO727	0	0	0	0	0	0	0	0	0	0	0	0	0	0.000128011	0	0	0	0	0	0	0	0	3.1027e-05	0	0	0	0	0	5.13136e-05	0	0	0	0	0	0	0	0	0	0.000373413	0
DENOVO731	0	0	0	0	0	0	0	0	0	0	0	0.000758246	0	0	0	0	0	0	0	0	0	0	6.2054e-05	0	0	0	0	0	0	0	0	0	0	0	0	0	0	0	0	0
DENOVO742	0	0	0	0	0	0	0	0	0	0	0	0	0	0	0	0	0	0	0.000111399	5.66091e-05	0	0	0	0	0	0	0	0	0	0	0	0	0	0	0	0	0	0	0	0
DENOVO745	0	0	0	0	0	0	0	0	0	0	0	0.000537091	0	0	0	0	0	0	0	0	0	0	0	0	0	0	0	0	0	0	0	0	0	1.48052e-05	0	0	0	0	0	2.63765e-05
DENOVO752	0	0	0	0	0	0	0	0	0	0	0	0	0	0	0	0	0	0	0	0	0	0	0	0	0	0	0	0	0	6.683e-05	0	0	0	0	0	0	0	0	0	0
DENOVO76	0	0	0	0	0	0	0	0	4.39573e-05	0	1.63175e-05	0.0156388	0.0189908	0.000219447	3.66394e-05	0	0	0.054755	0	0	0	0	0	0.000595007	0	0.000386314	0.0119207	0	0	0	0.000129422	0	0	1.48052e-05	0	0	0	0	0.000169733	0.000395648
DENOVO764	0	0	0	0	0	0	0	0	0	0	0	0	0	0	0	0	0	0	0	0	0	0	0	0	0	0	0	0	0	0	0	0	0	0	0	0	0	0	0.000373413	0
DENOVO77	0.00742517	0	0	0	0	0	0	0	0	0	0	0	0	0	0	0	0	0	0	0	0	0	0	0	0	0	0	0	0	0	0	0	0	0	0	0	0	0	0	0
DENOVO779	0	0	0	0	0	0	0	0	0	0	0	0	0	0	0	0	0	0	0	0	0	0	3.1027e-05	0	0	0	0	0	0.000102627	0	0	0	0	0	0	0	0	0	0.000169733	0
DENOVO780	0	0	0	0	0	0	0	0	0	0	0	0	0	0	0	0	0	0	0	0	0	0	6.2054e-05	0	0	0	0	0	5.13136e-05	0	0	0	0	0	0	0	0	0	0.000237626	0
DENOVO781	0	0	0	0.000135602	0	0	0	0	0	0	0	0	0	0	0	0	0	0	0	0	0	0	0	0	0	0	0	0	0	0	0	0	0	0	0	0	0	0	0.00030552	0
DENOVO782	0	0	0	0	0	0	0	0	0	0	0	0	0	0	0	0	0	0	0	0	0	0	3.1027e-05	0	0	0	0	0	7.69704e-05	0	0	0	0.000776096	0	0	0	0	0	0.000237626	0
DENOVO785	0	0	0	0	0	0	0	0	0	0	0	0	0	0	0	0	0	0.00792507	0	0	0	0	0	0	0	0	0	0	0	0	0	0	0	0	0	0	0	0	0	0
DENOVO789	0	0	0	0	0	0	0	0	0	0	0	0	0	0	0	0	0	0	0	0	0	0	0	1.2143e-05	0	0	0	0	0	0	0	0	0	0	0	0	0	0	0.00030552	0
DENOVO795	0	0	0	0	0	0	0	0	0	0	0	0	0	0	0	0	0	0	0	0	0	0	0.000124108	0	0	0	0	0	5.13136e-05	0	0	0	0.000776096	0	0	0	0	0	6.78933e-05	0
DENOVO8	0.477632	5.34102e-05	4.95197e-05	0	1.12003e-05	3.26787e-05	1.20859e-05	0.00102867	0.000190482	1.04027e-05	0	0.000315936	0	0.001719	0.664529	0	0.000144013	0	0	0.00637419	0.26577	0.000253844	0	6.0715e-05	0.000254582	0.00131011	0.000267881	0	0	4.45534e-05	0	0	0	0.000133246	7.07945e-05	0	0	0	0	0.000936367
DENOVO81	0	0	0	0	0	0	0	0	0.00272535	0	0	0	0	0	0	0	0	0	0	0	0	0	0	0	0	0	0	0	0	2.22767e-05	0	0	0	0	0	0	0	0	0	0
DENOVO815	0	0	0	0	0	0	0	0	0	0	0	0	0	0	1.22131e-05	0	0	0	0	0	0	0	0	0	0	0	0	0	0	0	0	0	0	2.96103e-05	0	0	0	0	0	0
DENOVO818	0	0	0	0	0	0	0	0	0	0	0	0	0	0	0	0	0	0	0	0	0	0	3.1027e-05	0	0	0	0	0	0	0	0	0	0.000388048	0	0	0	0	0	0.000950506	0
DENOVO823	0	0	0	0	0	0	0	0	0	0	0	0	0	0	0	1.91095e-05	0	0.00144092	0	0	0	0	0	0	0	0	0	0	0	0	0	0	0	0	0	0	0	0	0.00040736	0
DENOVO833	0	7.12137e-05	1.23799e-05	0.000203404	0	0	0	1.31881e-05	0	0	0	0	0	0	0	0	0	0	0	0	0	0	0	0	0	0	0	0	0	0	0	0.000380604	0.00194024	1.48052e-05	0	0	0	9.72763e-05	0	0
DENOVO840	0	0	1.23799e-05	0	0	7.62502e-05	0	0	0	0	0	0	0	0	0	0	0	0	0	0	0	0	0	0	0	0	0	0	0	0	0	0	0	0	0	0	0	0	0	1.31883e-05
DENOVO856	0	0	0	0	0	0	0	0	0	0	0	0	0	0	0	0	0	0	0	0	0	0	0	0	0	0	0	0	2.56568e-05	0	0	0	0.000776096	0	0	0	0	0	0.000237626	0
DENOVO858	0	0	0	0	0	0	0	0	0	0	0	0	0	0	0	0	0	0	0	0	0	5.34409e-05	0	0	0	0	0	0	0	0	0	0	0	0	0	0	0	0	0	0
DENOVO859	0	0	0	0	0	0	0	0	0	0	0	0	0	0	0	0	0	0	0	0	0	0	6.2054e-05	0	0	0	0	0	0.000102627	0	0	0	0	0	0	0	0	0.000194553	0	0
DENOVO86	0	0	0	0	0	0	0	0	1.46524e-05	0	0	0	0	0.000182872	0.000134345	0	0	0	0	0	0	0	0	0	0	0	0	0	0	0	0	0	0	0	0	0	0	0	0	0
DENOVO87	0	0	0	0	0	0	0	0	0	0	0	0	0	0	0	0	0	0	0	0	0	0	0	3.6429e-05	0	0	0	0	0	0	0	0	0	0	0	0	0	0	0	0
DENOVO880	0	0	0	0	0	0	0	0	0	0	0	0	0	0	0	0	0	0	0	0	0	0	0	0	0	0	0	0	0	0	0	0	0	0	0	0	0	0	0.000271573	0
DENOVO9	0	0	2.47598e-05	0	0	2.17858e-05	0	7.91285e-05	0	0	0	0.000537091	7.75134e-05	0	0	0	0	0.00576369	0	0	2.13324e-05	2.67205e-05	0	0	0.00022276	0	0	0	0	4.45534e-05	0	0	0	0	0	2.06825e-05	0	0	0	0
DENOVO900	0	0	0	0	0	0	0	0	0	0	0	0	0	1.82872e-05	0	0	0	0	0	0	0	0	0	0	0	0	0	0	0	0	0	0	0	0	0	0	0	0	0	0
DENOVO904	0	0	0	0	0	0	0	0	0	0	0	0	0	0	0	0	0	0.00432277	0	0	0	0	0	0	0	0	0	0	0	0	0	0	0	0	0	0	0	0	0	0
DENOVO906	0	0	0	0	0	0	0	0	0	0	0	0	0	0	0	0	0	0.00648415	0	0	0	0	0	0	0	0	0	0	0	0	0	0	0	0	0	0	0	0	0	0
DENOVO91	0	0.000284855	0.000297118	0	0	0.00558805	0	0.00294094	0	0	0	0.00186402	0.0122471	3.65744e-05	0.000891559	0	0	0	8.66433e-05	0.000226436	0.00221857	0.000721453	0.000899783	1.2143e-05	0	0	0	3.60581e-05	0.000667077	0.00020049	0.000172563	0.00106569	0.000388048	0.000547791	0.000155748	4.1365e-05	0.000758113	0.00321012	0	0.00135839
DENOVO911	0	0	0	0	0	0	0	0	0	0	0	0	0	0	0	0	0	0	0	0	0	0	9.3081e-05	0	0	0	0	0	0.000102627	0	0	0	0	0	0	0	0	0	0.00010184	0
DENOVO922	0	0	0	0	0	0	0	0	0	0	0	0	0	0	0	0	0	0	0	0	0	0	0	0	0	0	0	0	5.13136e-05	0	0	0	0	0	0	0	0	0	0.000237626	0
DENOVO93	0	0	0	0	0	0	0	0	0	0	0	0	0	0	0	0	0	0	0	0	0	0	0	0	0	1.67963e-05	0	0	0	0	0	0	0	0	0	0	0	0	0	0
DENOVO931	0	0	0	0	0	0	0	0	0	0	0	0	0	0	0	0	0	0	0	0	0	0	3.1027e-05	0	0	0	0	0	2.56568e-05	0	0	0	0	0	0	0	0	0	0.000237626	0
DENOVO939	0	0	0	0	0	0	0	0	0	0	0	0	0	0	0	0	0	0	0	0	0	0	9.3081e-05	0	0	0	0	0	0.000102627	0	0	0	0	0	0	0	0	0	0	0
DENOVO942	0	0	0	0	0	0	0	0	0	0	0	0	0	0	0	0	0	0.00432277	0	0	0	0	0	0	0	0	0	0	0	0	0	0	0	0	0	0	0	0	0	0
DENOVO951	0	0	0	0	0	0	0	0	0	0	0	0	0	0	1.22131e-05	0	0	0	0	0	0	0	0	0	0	0	0	0	0	8.91067e-05	0	0	0	0	0	0	0	0	0	0
DENOVO954	0	0	0	0	0	0	0	0	0	0	0	0	0	0	0	0	0	0	0	0	0	0	3.1027e-05	0	0	0	0	0	2.56568e-05	0	0	0	0.000388048	0	0	0	0	0	0.00020368	0
DENOVO957	0	0	0	0	0	0	0	0	0	0	0	0	0	0	0	0	0	0	0	0	0	0	0	0	0	0	0	0	0	0	0	0	0	0	0	0	0	0	0.000169733	0
DENOVO958	0	0	0	0	0	0	0	0	0	0	0	0	0	0	0	0	0	0	0	0	0	0	6.2054e-05	0	0	0	0	0	0	0	0	0	0	0	0	0	0	0	0.000169733	0
DENOVO964	0	0	0	0	0	0	0	0	0	0	0	0	0	0	0	0	0	0	0	0	0	0	0	0	0	0	0	0	0	0	0	0	0	0	0	0	0	0	0.00020368	0
DENOVO967	0	0	0	0	0	0	0	0	0	0	0	0	0	0	0	0	0	0	0	0	0	0	0	0	0	0	0	0	0	0	0	0	0	0	0	0	0	0	0.000271573	0
DENOVO969	0	0	0	0	0	0	0	0	0	0	0	0	0	0	0	0	0	0	0	0	0	0	0	4.8572e-05	0	0	0	0	0	0	0	0	0	0	0	0	0	0	0	0
DENOVO970	0	0	0	0	0	0	0	0	0	0	0	0	0	0	0	0	0	0	0	0	0	0	0	0	0	0	0	0	0	0	0	0	0.00194024	0	0	0	0	0	0	0
DENOVO978	0	0	0	0	0	0	0	0	0	0	0	0	0	0	0	0	0	0	0	0	0	0	9.3081e-05	0	0	0	0	0	7.69704e-05	0	0	0	0	0	0	0	0	0	0	0
DENOVO979	0	0	0	0	0	0	0	0	0	0	0	0	0	0	0	0	0	0	6.18881e-05	0	0	0	0	0	0	0	0	0	0	0	0	0	0	0	0	0	0	0	0.00020368	0
DENOVO981	0	0	0	0	0	0	0	0	0	0	0	0	0	0	0	0	0	0	0	0	0	0	0	0	0	0	0	0	0	0	0	0	0.000776096	0	0	0	0	0	0.000135787	0
DENOVO983	0	0	0	0	0	0	0	0	0	0	0	0	0	0	0	0	0	0	0	0	0	0	9.3081e-05	0	0	0	0	0	0.000128284	0	0	0	0	0	0	0	0	0	0	0
DENOVO985	0	0	0	0	0	0	0	0	0	0	0	0	0	0	0	0	0	0	0	0	0	0	0	0	0	0	0	0	0	0	0	0	0	0	0	0	0	0	0.000237626	0
DENOVO994	0	0	0	0	0	0	0	0	0	0	0	0	0	0	8.5492e-05	0	0	0	0	0	0	0	0	0	0	0	0	0	0	0	0	0	0	0	0	0	0	0	0	0

## Sheet: distribution_among_samples_from
		L0	L5	L6	L7	L8
		5	10	5	10	10	total number of samples
taxon	OTU_ID
Fungi;Ascomycota;Saccharomycetes;Saccharomycetales;Saccharomycetaceae;Saccharomyces;Saccharomyces_cerevisiae|SH241331.06FU	DENOVO1	5	9	2	9	7
Fungi;Ascomycota;Dothideomycetes;Pleosporales;Pleosporaceae;Alternaria;Alternaria_eichhorniae|SH224789.06FU	DENOVO10	3	9	5	6	10
Fungi;Ascomycota;Eurotiomycetes;Eurotiales;Trichocomaceae;Penicillium;Penicillium_psychrosexualis|SH231336.06FU	DENOVO1010	0	1	0	1	0
Fungi;Ascomycota;Leotiomycetes;Erysiphales;Erysiphaceae;Erysiphe;Erysiphe_necator|SH226692.06FU	DENOVO1016	0	1	0	1	1
Fungi;Ascomycota;Saccharomycetes;Saccharomycetales;Pichiaceae;Pichia;Pichia_fermentans|SH223345.06FU	DENOVO102	1	5	1	2	3
Fungi;Ascomycota;Saccharomycetes;Saccharomycetales;Saccharomycetaceae;Lachancea;Lachancea_meyersii|SH205950.06FU	DENOVO1022	0	0	3	0	1
Fungi;Ascomycota;Dothideomycetes;Pleosporales;Pleosporaceae	DENOVO1028	1	0	0	0	0
Fungi;Ascomycota;Pezizomycetes;Pezizales	DENOVO1030	0	1	0	0	1
Fungi;Ascomycota;Dothideomycetes;Botryosphaeriales;Incertae_sedis_33;Camarosporium;Camarosporium_sp|SH238739.06FU	DENOVO104	0	1	0	0	0
Fungi;Chytridiomycota;Chytridiomycetes;Rhizophlyctidales;Rhizophlyctidaceae;Rhizophlyctis	DENOVO1047	0	0	0	0	1
Fungi;Ascomycota;Saccharomycetes;Saccharomycetales;Saccharomycetaceae;Williopsis;Williopsis_sp|SH232320.06FU	DENOVO1052	0	1	0	1	0
Fungi;Basidiomycota;Agaricomycetes;Agaricales;Tricholomataceae;Arrhenia;Arrhenia_sp|SH219293.06FU	DENOVO1054	0	0	0	1	0
Fungi;Basidiomycota;Tremellomycetes;Cystofilobasidiales;Cystofilobasidiaceae;Guehomyces;Guehomyces_pullulans|SH215066.06FU	DENOVO1057	0	0	0	0	1
Fungi;Ascomycota;Saccharomycetes;Saccharomycetales;Incertae_sedis_11;Candida;Candida_diversa|SH229284.06FU	DENOVO106	0	5	2	7	3
Fungi;Ascomycota;Dothideomycetes;Pleosporales;Phaeosphaeriaceae;Phaeosphaeriopsis;Phaeosphaeriopsis_sp_C652|SH206991.06FU	DENOVO1065	0	0	0	0	1
Fungi;Ascomycota;Dothideomycetes;Pleosporales;Sporormiaceae;Preussia;Preussia_sp|SH235609.06FU	DENOVO1066	0	0	0	0	1
Fungi;Basidiomycota;Exobasidiomycetes;Exobasidiomycetes_unidentified;Exobasidiomycetes_unidentified_1;Exobasidiomycetes_unidentified_1;Exobasidiomycetes_sp|SH230059.06FU	DENOVO1076	0	0	0	1	0
Fungi;Ascomycota;Dothideomycetes;Myriangiales	DENOVO1078	0	1	0	0	0
Fungi;Ascomycota;Incertae_sedis_14;Incertae_sedis_15;Incertae_sedis_16;Ochroconis;Ochroconis_sp|SH230290.06FU	DENOVO1086	0	0	0	0	1
Fungi;Ascomycota;Saccharomycetes;Saccharomycetales;Saccharomycetales_unidentified;Saccharomycetales_unidentified_1;Saccharomycetales_sp|SH196646.06FU	DENOVO1091	0	0	0	0	1
Fungi;Ascomycota;Leotiomycetes;Helotiales;Sclerotiniaceae;Sclerotiniaceae_unidentified	DENOVO11	1	4	2	2	6
Fungi;Basidiomycota;Microbotryomycetes;Sporidiobolales;Incertae_sedis_25;Sporobolomyces;Sporobolomyces_symmetricus|SH227541.06FU	DENOVO1115	0	0	0	0	1
Fungi;Ascomycota;Eurotiomycetes;Eurotiales;Trichocomaceae	DENOVO1126	0	0	1	0	1
Fungi;Basidiomycota;Agaricomycetes;Agaricales;Psathyrellaceae;Coprinopsis;Coprinopsis_radiata|SH229035.06FU	DENOVO1136	0	0	0	0	1
Fungi;Ascomycota;Dothideomycetes;Capnodiales;Teratosphaeriaceae	DENOVO1152	0	0	0	0	1
Fungi;Ascomycota;Eurotiomycetes;Eurotiales;Trichocomaceae;Aspergillus;Aspergillus_sp_NRRL_145|SH231340.06FU	DENOVO1154	0	1	0	1	0
Fungi;Ascomycota;Saccharomycetes;Saccharomycetales;Incertae_sedis_11;Candida;Candida_rugosa|SH196889.06FU	DENOVO1158	0	0	0	1	0
Fungi;Ascomycota;Saccharomycetes;Saccharomycetales;Pichiaceae;Pichia;Pichia_sp_CBS_209|SH196861.06FU	DENOVO117	0	3	2	7	2
Fungi;Ascomycota;Dothideomycetes;Botryosphaeriales;Botryosphaeriaceae;Botryosphaeria;Botryosphaeria_corticis|SH206853.06FU	DENOVO1175	0	1	0	1	1
Fungi;Basidiomycota;Agaricomycetes;Polyporales	DENOVO1176	0	0	0	0	1
Fungi;Ascomycota;Eurotiomycetes;Mycocaliciales;Mycocaliciaceae;Mycocalicium;Mycocalicium_sp_MA_4790|SH238950.06FU	DENOVO1184	0	0	0	0	1
Fungi;Ascomycota;Dothideomycetes;Incertae_sedis_8;Pseudeurotiaceae;Pseudeurotium;Pseudeurotium_hygrophilum|SH209178.06FU	DENOVO1190	0	0	0	0	1
Fungi	DENOVO12	0	1	2	1	2
Fungi;Glomeromycota;Glomeromycetes;Diversisporales;Acaulosporaceae;Entrophospora;Entrophospora_sp|SH197095.06FU	DENOVO1205	0	0	0	0	1
Fungi;Ascomycota;Eurotiomycetes;Chaetothyriales;Herpotrichiellaceae;Exophiala;Exophiala_opportunistica|SH230197.06FU	DENOVO1207	0	0	1	0	1
Fungi;Ascomycota;Saccharomycetes;Saccharomycetales;Saccharomycetales_unidentified;Saccharomycetales_unidentified_1;Saccharomycetales_sp|SH196646.06FU	DENOVO122	0	1	0	1	1
Fungi;Ascomycota;Eurotiomycetes;Chaetothyriales;Herpotrichiellaceae;Exophiala;Exophiala_equina|SH230191.06FU	DENOVO1225	0	1	0	1	0
Fungi;Ascomycota;Dothideomycetes;Pleosporales;Incertae_sedis_13;Leptosphaerulina;Leptosphaerulina_chartarum|SH227423.06FU	DENOVO123	1	2	0	1	1
Fungi;Chytridiomycota	DENOVO1232	0	0	0	1	1
Fungi;Ascomycota;Dothideomycetes;Pleosporales;Montagnulaceae;Paraconiothyrium;Paraconiothyrium_variabile|SH241124.06FU	DENOVO1242	0	0	0	0	1
Fungi;Ascomycota;Sordariomycetes;Hypocreales;Incertae_sedis_3;Ilyonectria;Ilyonectria_macrodidyma|SH217302.06FU	DENOVO1247	0	0	1	0	1
Fungi	DENOVO1260	0	1	0	1	0
Fungi	DENOVO1262	0	1	0	0	0
Fungi;Basidiomycota;Agaricomycetes;Polyporales;Phanerochaetaceae;Byssomerulius;Byssomerulius_sp|SH205547.06FU	DENOVO1263	0	0	0	0	1
Fungi;Ascomycota;Dothideomycetes;Dothideomycetes_unidentified;Dothideomycetes_unidentified_1;Dothideomycetes_unidentified_1;Dothideomycetes_sp|SH195586.06FU	DENOVO128	1	0	0	0	0
Fungi;Basidiomycota	DENOVO1288	0	1	0	0	0
Fungi;Ascomycota;Eurotiomycetes;Eurotiales;Trichocomaceae;Penicillium;Penicillium_lividum|SH213203.06FU	DENOVO1294	0	0	0	1	0
Fungi;Ascomycota;Eurotiomycetes;Eurotiales;Trichocomaceae;Penicillium;Penicillium_spinulosum|SH231533.06FU	DENOVO13	1	5	4	8	6
Fungi;Ascomycota;Sordariomycetes;Xylariales;Amphisphaeriaceae;Immersidiscosia;Immersidiscosia_eucalypti|SH203269.06FU	DENOVO1309	0	1	1	0	0
Fungi;Ascomycota;Dothideomycetes;Dothideales;Dothioraceae;Aureobasidium	DENOVO1329	0	0	0	1	2
Fungi;Basidiomycota;Agaricomycetes;Polyporales;Fomitopsidaceae;Fomitopsis;Fomitopsis_pinicola|SH204863.06FU	DENOVO1331	0	0	0	0	2
Fungi;Basidiomycota;Agaricomycetes;Polyporales;Phanerochaetaceae;Ceriporia;Ceriporia_alachuana|SH228505.06FU	DENOVO1333	0	0	0	0	1
Fungi	DENOVO1335	0	0	0	0	1
Fungi;Basidiomycota;Agaricomycetes;Cantharellales;Incertae_sedis_24;Minimedusa;Minimedusa_sp|SH221763.06FU	DENOVO1360	0	0	0	1	0
Fungi;Chytridiomycota;Chytridiomycetes	DENOVO1375	0	0	0	1	0
Fungi;Ascomycota;Eurotiomycetes;Eurotiales;Trichocomaceae;Aspergillus;Aspergillus_sp_NRRL_32683|SH210973.06FU	DENOVO1392	0	0	0	0	1
Fungi;Chytridiomycota;Chytridiomycetes;Rhizophlyctidales;Rhizophlyctidaceae;Rhizophlyctis	DENOVO1395	0	0	0	0	1
Fungi;Ascomycota;Dothideomycetes;Pleosporales	DENOVO14	2	4	0	5	0
Fungi;Ascomycota;Ascomycota_unidentified;Ascomycota_unidentified_1;Ascomycota_unidentified_1;Ascomycota_unidentified_1_1;Ascomycota_sp|SH230788.06FU	DENOVO141	1	0	0	0	1
Fungi	DENOVO1416	0	0	1	0	0
Fungi;Ascomycota;Saccharomycetes;Saccharomycetales;Incertae_sedis_11;Citeromyces;Citeromyces_matritensis|SH228063.06FU	DENOVO1421	0	0	1	0	2
Fungi;Basidiomycota;Agaricomycetes;Polyporales;Meruliaceae;Phlebia;Phlebia_radiata|SH203981.06FU	DENOVO1424	0	0	0	1	0
Fungi;Basidiomycota;Basidiomycota_unidentified;Basidiomycota_unidentified_1;Basidiomycota_unidentified_1;Basidiomycota_unidentified_1_1;Basidiomycota_sp|SH196706.06FU	DENOVO1440	0	1	0	0	1
Fungi;Basidiomycota;Microbotryomycetes;Sporidiobolales;Incertae_sedis_25;Rhodotorula	DENOVO1454	0	1	1	0	0
Fungi;Chytridiomycota;Chytridiomycota_unidentified;Chytridiomycota_unidentified_1;Chytridiomycota_unidentified_1;Chytridiomycota_unidentified_1_1;Chytridiomycota_sp|SH208345.06FU	DENOVO1457	0	0	1	0	1
Fungi;Basidiomycota;Tremellomycetes;Tremellales;Incertae_sedis_12	DENOVO146	0	0	0	0	1
Fungi;Basidiomycota;Agaricomycetes;Polyporales;Meruliaceae;Phlebia;Phlebia_sp|SH214474.06FU	DENOVO1489	0	0	0	1	0
Fungi;Ascomycota;Eurotiomycetes;Eurotiales;Trichocomaceae;Aspergillus;Aspergillus_flavus|SH225571.06FU	DENOVO150	3	5	2	2	4
Fungi;Basidiomycota;Microbotryomycetes;Sporidiobolales;Incertae_sedis_25;Sporobolomyces;Sporobolomyces_oryzicola|SH215231.06FU	DENOVO1511	0	0	0	1	1
Fungi;Ascomycota;Saccharomycetes;Saccharomycetales;Incertae_sedis_11	DENOVO152	1	1	0	3	1
Fungi;Basidiomycota;Agaricomycetes;Atheliales;Atheliales_unidentified;Atheliales_unidentified_1;Atheliales_sp|SH232732.06FU	DENOVO1527	0	1	0	1	0
Fungi;Ascomycota;Sordariomycetes;Hypocreales;Cordycipitaceae;Engyodontium;Engyodontium_album|SH196296.06FU	DENOVO1532	0	0	1	1	1
Fungi;Basidiomycota;Agaricomycetes;Auriculariales	DENOVO1533	0	1	0	0	0
Fungi;Basidiomycota;Agaricomycetes;Polyporales;Phanerochaetaceae;Hyphodermella;Hyphodermella_rosae|SH214759.06FU	DENOVO159	1	3	0	1	3
Fungi;Ascomycota;Saccharomycetes;Saccharomycetales;Incertae_sedis_11;Yarrowia;Yarrowia_lipolytica|SH197447.06FU	DENOVO16	5	7	2	8	5
Fungi;Basidiomycota;Tremellomycetes;Filobasidiales;Filobasidiaceae;Cryptococcus;Cryptococcus_albidus|SH231202.06FU	DENOVO160	0	2	0	1	0
Fungi;Ascomycota;Saccharomycetes;Saccharomycetales;Saccharomycetaceae;Zygosaccharomyces	DENOVO163	0	0	1	0	1
Fungi;Ascomycota;Eurotiomycetes;Chaetothyriales;Herpotrichiellaceae	DENOVO17	2	4	0	2	3
Fungi;Basidiomycota;Agaricomycetes;Russulales;Peniophoraceae;Peniophora;Peniophora_sp|SH234598.06FU	DENOVO176	1	1	0	2	1
Fungi;Ascomycota;Saccharomycetes;Saccharomycetales;Saccharomycetaceae	DENOVO18	4	1	1	2	2
Fungi;Ascomycota;Sordariomycetes;Hypocreales;Incertae_sedis_3;Incertae_sedis_3_unidentified;Hypocreales_sp|SH240920.06FU	DENOVO185	0	3	1	1	2
Fungi;Ascomycota;Saccharomycetes;Saccharomycetales;Saccharomycetaceae;Torulaspora;Torulaspora_delbrueckii|SH238406.06FU	DENOVO188	0	2	0	4	1
Fungi;Ascomycota;Saccharomycetes;Saccharomycetales;Incertae_sedis_11	DENOVO19	3	5	0	6	4
Fungi;Ascomycota	DENOVO190	1	4	2	1	4
Fungi;Ascomycota;Sordariomycetes;Hypocreales;Hypocreaceae	DENOVO192	0	1	0	0	0
Fungi;Basidiomycota;Tremellomycetes;Tremellales;Incertae_sedis_12;Dioszegia;Dioszegia_hungarica|SH196961.06FU	DENOVO196	0	0	0	0	1
Fungi;Ascomycota;Saccharomycetes;Saccharomycetales;Incertae_sedis_11;Wickerhamomyces;Wickerhamomyces_anomalus|SH236922.06FU	DENOVO197	0	2	2	3	1
Fungi;Ascomycota;Saccharomycetes;Saccharomycetales;Incertae_sedis_11;Candida;Candida_pararugosa|SH223373.06FU	DENOVO198	0	1	0	1	0
Fungi;Ascomycota;Saccharomycetes;Saccharomycetales;Incertae_sedis_11;Incertae_sedis_11_unidentified;Saccharomycetales_sp|SH223340.06FU	DENOVO2	5	9	2	9	7
Fungi;Ascomycota;Leotiomycetes;Helotiales;Sclerotiniaceae;Botrytis;Botrytis_caroliniana|SH237443.06FU	DENOVO203	0	1	3	1	2
Fungi;Ascomycota;Sordariomycetes;Xylariales	DENOVO205	0	0	0	1	0
Fungi;Ascomycota;Saccharomycetes;Saccharomycetales;Saccharomycodaceae;Hanseniaspora;Hanseniaspora_vineae|SH193507.06FU	DENOVO21	1	4	5	10	6
Fungi;Ascomycota;Dothideomycetes;Pleosporales;Pleosporaceae;Pyrenophora;Pyrenophora_chaetomioides|SH227032.06FU	DENOVO210	0	0	0	0	1
Fungi;Ascomycota;Saccharomycetes;Saccharomycetales;Trichomonascaceae;Zygoascus;Zygoascus_hellenicus|SH227315.06FU	DENOVO211	0	2	2	6	3
Fungi	DENOVO212	0	1	0	0	0
Fungi;Basidiomycota;Basidiomycota_unidentified;Basidiomycota_unidentified_1;Basidiomycota_unidentified_1;Basidiomycota_unidentified_1_1;Basidiomycota_sp|SH228049.06FU	DENOVO216	1	0	0	0	0
Fungi;Ascomycota;Sordariomycetes;Hypocreales;Nectriaceae;Fusarium;Fusarium_sp_LD_11|SH238384.06FU	DENOVO22	4	4	0	0	2
Fungi	DENOVO221	1	2	0	1	4
Fungi;Ascomycota;Taphrinomycetes;Taphrinales;Taphrinaceae;Taphrina	DENOVO223	0	1	0	0	0
Fungi;Ascomycota;Eurotiomycetes;Eurotiales;Trichocomaceae	DENOVO227	0	1	2	1	2
Fungi;Basidiomycota;Microbotryomycetes;Sporidiobolales;Incertae_sedis_25;Incertae_sedis_25_unidentified;Sporidiobolales_sp|SH228919.06FU	DENOVO23	1	0	0	1	2
Fungi;Basidiomycota;Tremellomycetes;Filobasidiales;Filobasidiaceae;Cryptococcus;Cryptococcus_fuscescens|SH215218.06FU	DENOVO236	1	1	1	1	2
Fungi;Ascomycota;Sordariomycetes;Hypocreales;Cordycipitaceae;Cordyceps;Cordyceps_bassiana|SH196288.06FU	DENOVO24	1	2	0	3	3
Fungi;Ascomycota;Saccharomycetes;Saccharomycetales;Pichiaceae	DENOVO240	0	1	2	6	2
Fungi;Ascomycota;Dothideomycetes;Pleosporales;Incertae_sedis_13;Phoma;Phoma_brasiliensis|SH202145.06FU	DENOVO245	0	1	1	1	2
Fungi;Ascomycota;Dothideomycetes;Capnodiales;Teratosphaeriaceae;Teratosphaeria;Teratosphaeria_capensis|SH222468.06FU	DENOVO249	0	1	0	0	0
Fungi;Ascomycota	DENOVO25	3	4	0	5	6
Fungi;Ascomycota;Dothideomycetes;Pleosporales;Pleosporaceae	DENOVO259	0	1	2	1	2
Fungi;Ascomycota;Leotiomycetes;Helotiales;Incertae_sedis_2;Cadophora;Cadophora_sp|SH222314.06FU	DENOVO26	1	1	0	1	1
Fungi;Ascomycota;Saccharomycetes;Saccharomycetales;Incertae_sedis_11	DENOVO270	1	0	0	0	0
Fungi;Ascomycota;Sordariomycetes;Sordariomycetes_unidentified;Sordariomycetes_unidentified_1;Sordariomycetes_unidentified_1;Sordariomycetes_sp|SH237076.06FU	DENOVO271	0	1	0	0	0
Fungi;Basidiomycota;Agaricomycetes;Incertae_sedis_29;Incertae_sedis_30;Resinicium;Resinicium_bicolor|SH229994.06FU	DENOVO274	0	1	0	0	0
Fungi;Basidiomycota	DENOVO275	0	2	2	1	2
Fungi;Ascomycota;Leotiomycetes;Helotiales;Helotiaceae;Articulospora;Articulospora_sp|SH191098.06FU	DENOVO278	1	1	1	1	1
Fungi;Basidiomycota;Agaricomycetes;Polyporales;Meruliaceae;Phlebia;Phlebia_acerina|SH203980.06FU	DENOVO28	1	2	1	0	2
Fungi;Ascomycota;Dothideomycetes;Pleosporales;Pleosporaceae	DENOVO283	1	1	0	0	1
Fungi;Basidiomycota;Agaricomycetes;Cantharellales;Ceratobasidiaceae;Ceratobasidium	DENOVO286	0	1	0	1	0
Fungi;Ascomycota;Saccharomycetes;Saccharomycetales;Saccharomycetaceae;Kluyveromyces;Kluyveromyces_marxianus|SH232098.06FU	DENOVO289	0	1	0	0	1
Fungi;Ascomycota;Saccharomycetes;Saccharomycetales;Pichiaceae;Issatchenkia;Issatchenkia_terricola|SH223324.06FU	DENOVO29	1	7	2	8	2
Fungi;Ascomycota;Sordariomycetes;Sordariales;Chaetomiaceae;Chaetomiaceae_unidentified;Chaetomiaceae_sp|SH234920.06FU	DENOVO290	0	1	1	1	1
Fungi;Ascomycota;Dothideomycetes;Pleosporales;Pleosporales_unidentified;Pleosporales_unidentified_1;Pleosporales_sp|SH196178.06FU	DENOVO292	0	0	1	0	1
Fungi;Basidiomycota;Agaricomycetes;Polyporales;Polyporales_unidentified;Polyporales_unidentified_1;Polyporales_sp|SH204864.06FU	DENOVO299	0	1	0	0	0
Fungi;Ascomycota;Dothideomycetes;Capnodiales;Davidiellaceae;Davidiella;Davidiella_tassiana|SH196750.06FU	DENOVO3	5	10	5	10	10
Fungi;Basidiomycota;Atractiellomycetes;Atractiellales;Atractiellales_unidentified;Atractiellales_unidentified_1;Atractiellales_sp|SH210490.06FU	DENOVO308	0	1	0	0	0
Fungi;Ascomycota;Saccharomycetes;Saccharomycetales;Saccharomycetaceae;Zygosaccharomyces;Zygosaccharomyces_rouxii|SH207822.06FU	DENOVO31	1	2	1	0	2
Fungi;Basidiomycota;Agaricomycetes;Agaricales	DENOVO316	0	2	0	1	1
Fungi;Ascomycota;Ascomycota_unidentified;Ascomycota_unidentified_1;Ascomycota_unidentified_1;Ascomycota_unidentified_1_1	DENOVO32	0	1	0	0	1
Fungi;Basidiomycota;Tremellomycetes;Filobasidiales;Filobasidiaceae;Cryptococcus;Cryptococcus_oeirensis|SH216504.06FU	DENOVO320	0	2	0	0	2
Fungi;Basidiomycota;Wallemiomycetes;Wallemiales;Wallemiaceae;Wallemia;Wallemia_sp|SH230273.06FU	DENOVO321	0	0	0	0	1
Fungi;Ascomycota;Leotiomycetes;Helotiales;Incertae_sedis_2;Tetracladium;Tetracladium_sp_WMM_2012d|SH216428.06FU	DENOVO328	0	3	0	3	1
Fungi;Ascomycota;Lecanoromycetes;Lecanorales;Lecanoraceae;Lecanora;Lecanora_sp|SH230401.06FU	DENOVO33	0	0	0	1	0
Fungi;Ascomycota;Dothideomycetes	DENOVO336	0	1	0	0	2
Fungi;Basidiomycota;Tremellomycetes;Tremellales;Incertae_sedis_12;Cryptococcus_1;Cryptococcus_victoriae|SH198055.06FU	DENOVO34	0	4	1	2	5
Fungi;Ascomycota;Saccharomycetes;Saccharomycetales;Incertae_sedis_11;Candida;Candida_smithsonii|SH216776.06FU	DENOVO342	0	1	1	3	2
Fungi;Basidiomycota;Microbotryomycetes;Sporidiobolales;Incertae_sedis_25;Sporobolomyces;Sporobolomyces_sp_TD38|SH212606.06FU	DENOVO344	1	0	0	0	1
Fungi;Ascomycota;Sordariomycetes;Hypocreales;Incertae_sedis_3;Acremonium;Acremonium_sp_24_OA_2013|SH222251.06FU	DENOVO345	0	1	0	0	1
Fungi;Ascomycota;Eurotiomycetes;Chaetothyriales;Chaetothyriales_unidentified;Chaetothyriales_unidentified_1;Chaetothyriales_sp|SH230055.06FU	DENOVO351	1	0	0	0	1
Fungi;Ascomycota;Sordariomycetes;Xylariales;Amphisphaeriaceae;Amphisphaeriaceae_unidentified;Amphisphaeriaceae_sp|SH211286.06FU	DENOVO356	0	0	1	1	1
Fungi;Ascomycota;Sordariomycetes;Hypocreales;Incertae_sedis_3;Myrothecium	DENOVO357	0	1	1	1	1
Fungi;Ascomycota;Saccharomycetes;Saccharomycetales;Incertae_sedis_11;Kodamaea;Kodamaea_ohmeri|SH236961.06FU	DENOVO36	0	1	1	0	1
Fungi;Basidiomycota;Tremellomycetes;Filobasidiales;Filobasidiaceae;Cryptococcus;Cryptococcus_arrabidensis|SH231180.06FU	DENOVO361	0	0	0	1	0
Fungi;Basidiomycota;Incertae_sedis_4;Malasseziales;Malasseziales_unidentified;Malasseziales_unidentified_1;Malasseziales_sp|SH219325.06FU	DENOVO363	0	1	0	0	2
Fungi;Ascomycota;Schizosaccharomycetes;Schizosaccharomycetales;Schizosaccharomycetaceae;Schizosaccharomyces;Schizosaccharomyces_cryophilus|SH239688.06FU	DENOVO37	0	3	1	2	1
Fungi	DENOVO387	0	1	1	1	1
Fungi;Ascomycota;Eurotiomycetes;Eurotiales;Trichocomaceae;Aspergillus;Aspergillus_ibericus|SH205279.06FU	DENOVO39	0	1	3	1	3
Fungi;Ascomycota;Dothideomycetes;Pleosporales;Pleosporaceae;Pleosporaceae_unidentified;Pleosporaceae_sp|SH224728.06FU	DENOVO396	0	1	0	1	0
Fungi;Ascomycota;Dothideomycetes;Dothideales;Dothioraceae;Aureobasidium;Aureobasidium_pullulans|SH206629.06FU	DENOVO4	5	10	4	9	9
Fungi;Basidiomycota;Agaricomycetes;Agaricales;Inocybaceae;Crepidotus;Crepidotus_sphaerosporus|SH194055.06FU	DENOVO404	0	1	0	0	0
Fungi;Basidiomycota;Agaricomycetes;Russulales;Peniophoraceae;Peniophoraceae_unidentified;Peniophoraceae_sp|SH234600.06FU	DENOVO405	0	1	0	0	1
Fungi;Ascomycota;Dothideomycetes;Pleosporales;Massarinaceae;Massarina;Massarina_sp|SH229343.06FU	DENOVO407	0	1	1	1	1
Fungi;Ascomycota;Sordariomycetes;Sordariales;Cephalothecaceae;Phialemonium;Phialemonium_globosum|SH208185.06FU	DENOVO414	0	0	0	1	0
Fungi;Ascomycota;Leotiomycetes;Helotiales;Incertae_sedis_2;Tetracladium;Tetracladium_maxilliforme|SH216421.06FU	DENOVO417	0	1	1	2	1
Fungi;Ascomycota;Sordariomycetes;Hypocreales;Nectriaceae	DENOVO418	0	1	1	1	1
Fungi;Ascomycota;Sordariomycetes;Hypocreales;Nectriaceae;Fusarium;Fusarium_langsethiae|SH217329.06FU	DENOVO422	0	1	0	0	0
Fungi;Basidiomycota;Agaricomycetes;Cantharellales;Botryobasidiaceae;Botryobasidium;Botryobasidium_subcoronatum|SH218722.06FU	DENOVO424	0	1	0	0	0
Fungi;Basidiomycota;Agaricomycetes;Polyporales;Polyporaceae;Perenniporia;Perenniporia_fraxinea|SH218788.06FU	DENOVO426	0	1	0	0	0
Fungi;Ascomycota;Dothideomycetes;Pleosporales;Lophiostomataceae;Lophiostoma;Lophiostoma_sp|SH235594.06FU	DENOVO43	0	1	1	1	1
Fungi;Basidiomycota;Agaricomycetes;Hymenochaetales;Schizoporaceae;Hyphodontia;Hyphodontia_radula|SH204967.06FU	DENOVO431	0	1	0	0	0
Fungi;Ascomycota;Saccharomycetes;Saccharomycetales	DENOVO432	0	2	3	4	2
Fungi;Basidiomycota;Microbotryomycetes;Sporidiobolales;Incertae_sedis_25;Rhodotorula;Rhodotorula_nothofagi|SH223682.06FU	DENOVO438	0	0	2	1	1
Fungi;Ascomycota;Dothideomycetes;Capnodiales;Teratosphaeriaceae;Hortaea;Hortaea_sp|SH238974.06FU	DENOVO444	0	1	0	0	0
Fungi;Ascomycota;Dothideomycetes;Pleosporales;Pleosporales_unidentified;Pleosporales_unidentified_1;Pleosporales_sp|SH231238.06FU	DENOVO445	2	2	1	1	2
Fungi;Ascomycota;Leotiomycetes;Helotiales	DENOVO446	0	1	1	0	3
Fungi;Ascomycota;Dothideomycetes	DENOVO45	1	0	0	0	0
Fungi;Ascomycota;Eurotiomycetes;Chaetothyriales;Herpotrichiellaceae	DENOVO463	0	1	0	3	2
Fungi;Ascomycota;Eurotiomycetes;Eurotiales;Trichocomaceae;Aspergillus;Aspergillus_fumigatus|SH199400.06FU	DENOVO464	2	0	0	0	1
Fungi;Ascomycota;Saccharomycetes;Saccharomycetales;Saccharomycopsidaceae;Saccharomycopsis;Saccharomycopsis_vini|SH206464.06FU	DENOVO469	0	2	3	3	3
Fungi;Ascomycota;Dothideomycetes;Pleosporales;Pleosporales_unidentified;Pleosporales_unidentified_1;Pleosporales_sp|SH196178.06FU	DENOVO47	1	0	0	0	0
Fungi;Ascomycota;Saccharomycetes;Saccharomycetales;Incertae_sedis_11;Candida;Candida_boleticola|SH209130.06FU	DENOVO471	1	0	0	2	0
Fungi;Ascomycota;Eurotiomycetes;Eurotiales;Trichocomaceae;Penicillium;Penicillium_citrinum|SH213185.06FU	DENOVO472	0	1	3	1	2
Fungi;Ascomycota;Saccharomycetes;Saccharomycetales;Trichomonascaceae;Wickerhamiella;Wickerhamiella_australiensis|SH223360.06FU	DENOVO483	0	0	0	1	0
Fungi;Ascomycota;Eurotiomycetes;Chaetothyriales;Herpotrichiellaceae;Herpotrichiellaceae_unidentified;Herpotrichiellaceae_sp|SH209738.06FU	DENOVO488	0	1	1	1	2
Fungi;Ascomycota;Sordariomycetes;Xylariales	DENOVO49	0	1	0	0	0
Fungi;Ascomycota;Saccharomycetes;Saccharomycetales;Saccharomycodaceae;Hanseniaspora;Hanseniaspora_thailandica|SH237946.06FU	DENOVO5	5	9	5	9	8
Fungi;Ascomycota;Eurotiomycetes;Eurotiales;Trichocomaceae;Penicillium;Penicillium_bialowiezense|SH193630.06FU	DENOVO50	0	1	0	2	2
Fungi;Ascomycota;Dothideomycetes;Pleosporales;Pleosporaceae;Alternaria	DENOVO508	1	1	0	0	2
Fungi;Basidiomycota;Tremellomycetes;Filobasidiales;Filobasidiaceae;Cryptococcus;Cryptococcus_chernovii|SH216501.06FU	DENOVO51	0	2	1	0	3
Fungi;Ascomycota;Dothideomycetes;Pleosporales;Incertae_sedis_13;Periconia;Periconia_sp|SH196127.06FU	DENOVO510	1	0	0	1	2
Fungi;Ascomycota;Saccharomycetes;Saccharomycetales;Saccharomycetaceae;Zygosaccharomyces;Zygosaccharomyces_bisporus|SH237127.06FU	DENOVO518	0	0	1	3	0
Fungi;Ascomycota;Sordariomycetes;Xylariales;Amphisphaeriaceae;Amphisphaeriaceae_unidentified;Amphisphaeriaceae_sp|SH211285.06FU	DENOVO52	0	2	0	0	0
Fungi;Basidiomycota;Agaricomycetes;Russulales;Bondarzewiaceae;Heterobasidion;Heterobasidion_annosum|SH223402.06FU	DENOVO526	0	0	1	0	0
Fungi;Ascomycota;Sordariomycetes;Hypocreales;Nectriaceae;Nectriaceae_unidentified;Nectriaceae_sp|SH219458.06FU	DENOVO528	0	1	1	1	2
Fungi;Ascomycota;Eurotiomycetes;Eurotiales;Trichocomaceae;Penicillium	DENOVO529	0	4	3	1	1
Fungi;Basidiomycota;Agaricomycetes;Cantharellales;Cantharellales_unidentified;Cantharellales_unidentified_1;Cantharellales_sp|SH214036.06FU	DENOVO534	0	1	0	0	0
Fungi;Basidiomycota;Incertae_sedis_4;Malasseziales;Incertae_sedis_5;Malassezia;Malassezia_globosa|SH190404.06FU	DENOVO539	0	0	1	0	2
Fungi;Basidiomycota;Agaricomycetes;Polyporales;Polyporales_unidentified;Polyporales_unidentified_1;Polyporales_sp|SH205544.06FU	DENOVO540	0	1	0	1	1
Fungi;Ascomycota;Sordariomycetes;Hypocreales;Hypocreaceae;Trichoderma;Trichoderma_viride|SH222750.06FU	DENOVO542	0	0	2	0	1
Fungi;Ascomycota;Dothideomycetes;Capnodiales	DENOVO548	0	1	0	0	0
Fungi;Ascomycota;Sordariomycetes;Incertae_sedis_7;Apiosporaceae;Arthrinium;Arthrinium_malaysianum|SH233379.06FU	DENOVO55	0	1	0	0	0
Fungi;Fungi_unidentified;Fungi_unidentified_1;Fungi_unidentified_1;Fungi_unidentified_1_1;Fungi_unidentified_1_1;Fungi_sp|SH234328.06FU	DENOVO555	0	2	0	2	1
Fungi;Basidiomycota;Agaricomycetes;Polyporales;Ganodermataceae;Ganoderma;Ganoderma_applanatum|SH232520.06FU	DENOVO556	0	0	0	0	2
Fungi;Ascomycota;Eurotiomycetes;Chaetothyriales;Herpotrichiellaceae;Phaeococcomyces;Phaeococcomyces_catenatus|SH238639.06FU	DENOVO570	0	1	0	0	0
Fungi;Basidiomycota;Agaricomycetes;Atheliales;Atheliaceae;Athelia;Athelia_bombacina|SH233301.06FU	DENOVO571	0	1	0	0	0
Fungi;Basidiomycota;Tremellomycetes;Tremellales;Incertae_sedis_12;Bulleromyces;Bulleromyces_albus|SH234350.06FU	DENOVO577	0	0	0	0	1
Fungi;Ascomycota;Dothideomycetes;Capnodiales;Mycosphaerellaceae;Dissoconium;Dissoconium_proteae|SH197939.06FU	DENOVO582	0	0	0	1	0
Fungi;Ascomycota;Dothideomycetes;Myriangiales;Incertae_sedis_47;Endosporium;Endosporium_aviarium|SH210474.06FU	DENOVO583	1	0	0	0	0
Fungi;Ascomycota;Eurotiomycetes;Eurotiales;Trichocomaceae;Aspergillus;Aspergillus_aculeatus|SH233651.06FU	DENOVO594	0	1	2	1	0
Fungi;Ascomycota;Saccharomycetes;Saccharomycetales;Incertae_sedis_11;Candida;Candida_sp_AS23481|SH197218.06FU	DENOVO6	3	5	1	5	2
Fungi;Ascomycota;Dothideomycetes;Botryosphaeriales;Botryosphaeriaceae;Diplodia	DENOVO60	1	0	0	1	0
Fungi;Ascomycota;Saccharomycetes;Saccharomycetales;Incertae_sedis_11;Cyberlindnera;Cyberlindnera_jadinii|SH230260.06FU	DENOVO606	1	0	0	0	1
Fungi;Ascomycota;Sordariomycetes;Sordariales;Lasiosphaeriaceae;Lasiosphaeriaceae_unidentified;Lasiosphaeriaceae_sp|SH223698.06FU	DENOVO607	0	0	0	0	1
Fungi;Basidiomycota;Agaricostilbomycetes;Agaricostilbales	DENOVO615	0	0	0	1	0
Fungi;Basidiomycota;Agaricomycetes	DENOVO626	1	3	0	1	2
Fungi;Zygomycota;Incertae_sedis_10;Mucorales;Rhizopodaceae;Rhizopus;Rhizopus_arrhizus_var._arrhizus|SH225968.06FU	DENOVO630	0	1	0	0	1
Fungi;Zygomycota;Incertae_sedis_10;Mortierellales;Mortierellaceae;Mortierella;Mortierella_sp|SH217982.06FU	DENOVO631	0	1	1	1	1
Fungi;Ascomycota;Dothideomycetes;Pleosporales;Incertae_sedis_13;Phoma	DENOVO638	1	4	1	3	2
Fungi;Basidiomycota;Microbotryomycetes;Sporidiobolales;Incertae_sedis_25;Sporobolomyces;Sporobolomyces_ruberrimus|SH196707.06FU	DENOVO643	0	0	0	1	0
Fungi;Ascomycota;Saccharomycetes;Saccharomycetales;Incertae_sedis_11;Debaryomyces;Debaryomyces_prosopidis|SH213690.06FU	DENOVO645	0	0	0	0	2
Fungi;Ascomycota;Sordariomycetes;Hypocreales;Bionectriaceae;Clonostachys;Clonostachys_rosea_f._catenulata|SH236629.06FU	DENOVO646	0	0	1	1	1
Fungi;Ascomycota;Leotiomycetes;Helotiales;Incertae_sedis_2;Cadophora;Cadophora_luteo-olivacea|SH204718.06FU	DENOVO653	0	1	0	1	1
Fungi;Ascomycota;Sordariomycetes;Sordariomycetes_unidentified;Sordariomycetes_unidentified_1;Sordariomycetes_unidentified_1;Sordariomycetes_sp|SH219629.06FU	DENOVO662	0	1	1	1	1
Fungi;Ascomycota;Pezizomycetes;Pezizales;Pezizaceae;Pezizaceae_unidentified;Pezizaceae_sp|SH214110.06FU	DENOVO666	0	1	0	0	1
Fungi;Ascomycota;Dothideomycetes;Pleosporales;Pleosporaceae;Alternaria;Alternaria_metachromatica|SH224792.06FU	DENOVO67	2	4	1	1	4
Fungi;Basidiomycota;Agaricomycetes;Agaricomycetes_unidentified;Agaricomycetes_unidentified_1;Agaricomycetes_unidentified_1;Agaricomycetes_sp|SH211520.06FU	DENOVO672	0	3	0	0	1
Fungi;Ascomycota;Sordariomycetes	DENOVO674	0	0	0	1	1
Fungi;Ascomycota;Leotiomycetes;Helotiales;Incertae_sedis_2;Glarea	DENOVO68	0	1	0	0	0
Fungi;Ascomycota;Eurotiomycetes;Eurotiales;Trichocomaceae;Trichocomaceae_unidentified;Trichocomaceae_sp|SH201032.06FU	DENOVO685	0	2	2	1	2
Fungi;Ascomycota;Eurotiomycetes;Eurotiales;Trichocomaceae;Aspergillus;Aspergillus_candidus|SH213188.06FU	DENOVO688	1	1	0	0	0
Fungi;Ascomycota;Saccharomycetes;Saccharomycetales;Incertae_sedis_11;Candida;Candida_apicola|SH197215.06FU	DENOVO69	1	2	1	4	3
Fungi;Ascomycota;Saccharomycetes;Saccharomycetales;Saccharomycetaceae;Lachancea;Lachancea_thermotolerans|SH205946.06FU	DENOVO70	0	4	4	5	2
Fungi;Ascomycota;Saccharomycetes;Saccharomycetales;Incertae_sedis_11;Candida;Candida_xylopsoci|SH198445.06FU	DENOVO71	1	2	1	3	3
Fungi;Ascomycota;Sordariomycetes;Sordariales;Lasiosphaeriaceae	DENOVO713	0	1	0	1	1
Fungi;Ascomycota;Orbiliomycetes;Orbiliomycetes_unidentified;Orbiliomycetes_unidentified_1;Orbiliomycetes_unidentified_1;Orbiliomycetes_sp|SH234045.06FU	DENOVO723	1	0	0	0	1
Fungi;Basidiomycota;Tremellomycetes;Filobasidiales;Filobasidiaceae;Cryptococcus;Cryptococcus_heimaeyensis|SH198057.06FU	DENOVO727	0	1	0	1	2
Fungi;Basidiomycota;Agaricomycetes;Cantharellales;Ceratobasidiaceae	DENOVO731	0	1	0	1	0
Fungi;Ascomycota;Saccharomycetes;Saccharomycetales;Incertae_sedis_11;Candida;Candida_sp_AUMC_7767|SH240679.06FU	DENOVO742	0	0	0	2	0
Fungi;Ascomycota;Eurotiomycetes;Eurotiales;Trichocomaceae;Aspergillus;Aspergillus_subversicolor|SH206402.06FU	DENOVO745	0	1	1	0	1
Fungi;Ascomycota;Dothideomycetes;Capnodiales;Incertae_sedis_17;Rachicladosporium;Rachicladosporium_americanum|SH235213.06FU	DENOVO752	0	1	0	0	0
Fungi;Ascomycota;Eurotiomycetes;Eurotiales;Trichocomaceae;Aspergillus;Aspergillus_cibarius|SH236881.06FU	DENOVO76	3	5	1	0	5
Fungi;Chytridiomycota;Chytridiomycetes;Chytridiomycetes_unidentified;Chytridiomycetes_unidentified_1;Chytridiomycetes_unidentified_1;Chytridiomycetes_sp|SH206019.06FU	DENOVO764	0	0	0	0	1
Fungi;Ascomycota;Leotiomycetes;Helotiales;Vibrisseaceae;Phialocephala;Phialocephala_lagerbergii|SH234170.06FU	DENOVO77	0	1	0	0	0
Fungi;Basidiomycota;Tremellomycetes;Filobasidiales;Filobasidiaceae;Filobasidium;Filobasidium_floriforme|SH216500.06FU	DENOVO779	0	1	0	1	1
Fungi;Basidiomycota;Agaricomycetes;Cantharellales;Ceratobasidiaceae;Ceratobasidiaceae_unidentified;Ceratobasidiaceae_sp|SH199618.06FU	DENOVO780	0	1	0	1	1
Fungi;Ascomycota;Eurotiomycetes;Eurotiales;Trichocomaceae;Aspergillus;Aspergillus_iizukae|SH236358.06FU	DENOVO781	0	0	1	0	1
Fungi;Ascomycota;Saccharomycetes;Saccharomycetales;Incertae_sedis_11;Schwanniomyces;Schwanniomyces_occidentalis|SH209139.06FU	DENOVO782	0	1	1	1	1
Fungi;Basidiomycota;Agaricomycetes;Hymenochaetales;Schizoporaceae;Hyphodontia;Hyphodontia_alutacea|SH230365.06FU	DENOVO785	0	0	0	0	1
Fungi;Ascomycota;Pezizomycetes;Pezizales;Ascobolaceae;Ascobolaceae_unidentified;Ascobolaceae_sp|SH226962.06FU	DENOVO789	1	0	0	0	1
Fungi;Chytridiomycota;Chytridiomycetes;Spizellomycetales;Spizellomycetaceae;Powellomyces;Powellomyces_sp_EA|SH206807.06FU	DENOVO795	0	1	1	1	1
Fungi;Ascomycota;Saccharomycetes;Saccharomycetales;Metschnikowiaceae;Metschnikowia;Metschnikowia_sp_XY103|SH197258.06FU	DENOVO8	4	6	2	6	6
Fungi;Ascomycota;Dothideomycetes;Pleosporales;Pleosporaceae;Pleospora;Pleospora_herbarum|SH224791.06FU	DENOVO81	0	2	0	0	0
Fungi;Basidiomycota;Agaricomycetes;Hymenochaetales;Hymenochaetaceae;Fuscoporia;Fuscoporia_torulosa|SH219596.06FU	DENOVO815	0	0	1	0	1
Fungi;Chytridiomycota;Chytridiomycetes;Rhizophlyctidales;Rhizophlyctidaceae;Rhizophlyctis;Rhizophlyctis_rosea|SH205068.06FU	DENOVO818	0	0	1	1	1
Fungi;Ascomycota;Dothideomycetes;Capnodiales;Teratosphaeriaceae;Devriesia;Devriesia_sp|SH195036.06FU	DENOVO823	0	0	0	0	3
Fungi;Ascomycota;Saccharomycetes;Saccharomycetales;Saccharomycodaceae;Hanseniaspora;Hanseniaspora_occidentalis_var_occidentalis|SH206384.06FU	DENOVO833	0	1	5	0	2
Fungi;Ascomycota;Saccharomycetes;Saccharomycetales;Saccharomycetaceae;Zygosaccharomyces;Zygosaccharomyces_parabailii|SH206784.06FU	DENOVO840	0	0	1	1	1
Fungi;Ascomycota;Sordariomycetes;Incertae_sedis_7;Plectosphaerellaceae;Lectera;Lectera_longa|SH219644.06FU	DENOVO856	0	1	1	0	1
Fungi;Ascomycota;Eurotiomycetes;Eurotiales;Trichocomaceae;Penicillium;Penicillium_polonicum|SH231333.06FU	DENOVO858	0	0	0	1	0
Fungi;Ascomycota;Sordariomycetes;Hypocreales;Incertae_sedis_3;Acremonium;Acremonium_alternatum|SH240374.06FU	DENOVO859	0	1	0	1	1
Fungi;Basidiomycota;Basidiomycota_unidentified;Basidiomycota_unidentified_1;Basidiomycota_unidentified_1;Basidiomycota_unidentified_1_1;Basidiomycota_sp|SH196706.06FU	DENOVO86	0	1	0	0	2
Fungi;Ascomycota;Saccharomycetes;Saccharomycetales;Incertae_sedis_11;Starmerella;Starmerella_bombicola|SH197214.06FU	DENOVO87	1	0	0	0	0
Fungi	DENOVO880	0	0	0	0	1
Fungi;Ascomycota;Sordariomycetes;Hypocreales;Clavicipitaceae;Claviceps;Claviceps_purpurea|SH232453.06FU	DENOVO9	1	3	1	4	2
Fungi;Basidiomycota;Agaricomycetes;Agaricales;Pluteaceae;Volvopluteus;Volvopluteus_gloiocephalus|SH192543.06FU	DENOVO900	0	0	0	0	1
Fungi;Basidiomycota;Agaricomycetes;Cantharellales;Ceratobasidiaceae;Ceratobasidium;Ceratobasidium_sp_FPUB_156|SH195846.06FU	DENOVO904	0	0	0	0	1
Fungi;Ascomycota;Eurotiomycetes;Eurotiales;Trichocomaceae;Penicillium;Penicillium_chrysogenum|SH214177.06FU	DENOVO906	0	0	0	0	1
Fungi;Ascomycota	DENOVO91	2	6	4	9	5
Fungi;Ascomycota;Sordariomycetes;Sordariales	DENOVO911	0	1	0	1	1
Fungi;Ascomycota;Eurotiomycetes;Chaetothyriales	DENOVO922	0	1	0	0	1
Fungi;Ascomycota	DENOVO93	1	0	0	0	0
Fungi;Ascomycota;Eurotiomycetes;Chaetothyriales;Herpotrichiellaceae;Exophiala	DENOVO931	0	1	0	1	1
Fungi;Basidiomycota;Microbotryomycetes;Sporidiobolales;Incertae_sedis_25;Sporobolomyces;Sporobolomyces_poonsookiae|SH212598.06FU	DENOVO939	0	1	0	1	0
Fungi;Basidiomycota;Microbotryomycetes;Sporidiobolales;Incertae_sedis_25;Rhodosporidium;Rhodosporidium_kratochvilovae|SH228920.06FU	DENOVO942	0	0	0	0	1
Fungi;Basidiomycota;Agaricomycetes;Agaricales;Strophariaceae;Hypholoma;Hypholoma_fasciculare|SH200727.06FU	DENOVO951	0	1	0	0	1
Fungi;Ascomycota;Dothideomycetes;Botryosphaeriales;Botryosphaeriaceae;Diplodia;Diplodia_allocellula|SH236108.06FU	DENOVO954	0	1	1	1	1
Fungi	DENOVO957	0	0	0	0	1
Fungi	DENOVO958	0	0	0	1	1
Fungi;Ascomycota;Dothideomycetes;Pleosporales;Leptosphaeriaceae;Coniothyrium;Coniothyrium_sidae|SH196237.06FU	DENOVO964	0	0	0	0	1
Fungi	DENOVO967	0	0	0	0	1
Fungi;Ascomycota;Saccharomycetes;Saccharomycetales;Metschnikowiaceae;Metschnikowia;Metschnikowia_cibodasensis|SH223386.06FU	DENOVO969	1	0	0	0	0
Fungi;Ascomycota;Eurotiomycetes;Chaetothyriales;Herpotrichiellaceae;Exophiala;Exophiala_oligosperma|SH210378.06FU	DENOVO970	0	0	1	0	0
Fungi;Basidiomycota;Microbotryomycetes;Sporidiobolales;Incertae_sedis_25;Rhodotorula;Rhodotorula_mucilaginosa|SH228918.06FU	DENOVO978	0	1	0	1	0
Fungi;Ascomycota;Eurotiomycetes;Eurotiales;Trichocomaceae;Talaromyces;Talaromyces_udagawae|SH225852.06FU	DENOVO979	0	0	0	1	1
Fungi;Ascomycota;Sordariomycetes;Sordariales;Lasiosphaeriaceae;Schizothecium;Schizothecium_carpinicola|SH222039.06FU	DENOVO981	0	0	1	0	1
Fungi;Ascomycota;Eurotiomycetes;Eurotiales;Trichocomaceae;Penicillium;Penicillium_corylophilum|SH231335.06FU	DENOVO983	0	1	0	1	0
Fungi;Ascomycota;Eurotiomycetes;Eurotiales;Trichocomaceae;Aspergillus;Aspergillus_monodii|SH227456.06FU	DENOVO985	0	0	0	0	1
Fungi;Basidiomycota;Tremellomycetes;Trichosporonales;Trichosporonaceae;Trichosporon;Trichosporon_moniliiforme|SH218731.06FU	DENOVO994	0	0	0	0	1

## Sheet: distribution_among_samples_by_s
		L5_grapes	L6_grapes	L7_grapes	L8_grapes	L5_wasps	L8_wasps	L7_wasps	L0_wasps	L5_fermentation	L6_fermentation	L7_fermentation	L8_fermentation
		2	2	2	2	5	5	5	5	3	3	3	3	total number of samples
taxon	OTU_ID
Fungi;Ascomycota;Saccharomycetes;Saccharomycetales;Saccharomycetaceae;Saccharomyces;Saccharomyces_cerevisiae|SH241331.06FU	DENOVO1	2	1	2	2	5	4	4	5	2	1	3	1
Fungi;Ascomycota;Dothideomycetes;Pleosporales;Pleosporaceae;Alternaria;Alternaria_eichhorniae|SH224789.06FU	DENOVO10	2	2	1	2	5	5	4	3	2	3	1	3
Fungi;Ascomycota;Eurotiomycetes;Eurotiales;Trichocomaceae;Penicillium;Penicillium_psychrosexualis|SH231336.06FU	DENOVO1010	0	0	0	0	0	0	1	0	1	0	0	0
Fungi;Ascomycota;Leotiomycetes;Erysiphales;Erysiphaceae;Erysiphe;Erysiphe_necator|SH226692.06FU	DENOVO1016	0	0	0	0	0	0	1	0	1	0	0	1
Fungi;Ascomycota;Saccharomycetes;Saccharomycetales;Pichiaceae;Pichia;Pichia_fermentans|SH223345.06FU	DENOVO102	0	0	0	0	4	2	1	1	1	1	1	1
Fungi;Ascomycota;Saccharomycetes;Saccharomycetales;Saccharomycetaceae;Lachancea;Lachancea_meyersii|SH205950.06FU	DENOVO1022	0	1	0	0	0	0	0	0	0	2	0	1
Fungi;Ascomycota;Dothideomycetes;Pleosporales;Pleosporaceae	DENOVO1028	0	0	0	0	0	0	0	1	0	0	0	0
Fungi;Ascomycota;Pezizomycetes;Pezizales	DENOVO1030	0	0	0	0	0	0	0	0	1	0	0	1
Fungi;Ascomycota;Dothideomycetes;Botryosphaeriales;Incertae_sedis_33;Camarosporium;Camarosporium_sp|SH238739.06FU	DENOVO104	0	0	0	0	0	0	0	0	1	0	0	0
Fungi;Chytridiomycota;Chytridiomycetes;Rhizophlyctidales;Rhizophlyctidaceae;Rhizophlyctis	DENOVO1047	0	0	0	0	0	0	0	0	0	0	0	1
Fungi;Ascomycota;Saccharomycetes;Saccharomycetales;Saccharomycetaceae;Williopsis;Williopsis_sp|SH232320.06FU	DENOVO1052	0	0	0	0	0	0	1	0	1	0	0	0
Fungi;Basidiomycota;Agaricomycetes;Agaricales;Tricholomataceae;Arrhenia;Arrhenia_sp|SH219293.06FU	DENOVO1054	0	0	0	0	0	0	1	0	0	0	0	0
Fungi;Basidiomycota;Tremellomycetes;Cystofilobasidiales;Cystofilobasidiaceae;Guehomyces;Guehomyces_pullulans|SH215066.06FU	DENOVO1057	0	0	0	0	0	0	0	0	0	0	0	1
Fungi;Ascomycota;Saccharomycetes;Saccharomycetales;Incertae_sedis_11;Candida;Candida_diversa|SH229284.06FU	DENOVO106	2	1	1	1	1	1	3	0	2	1	3	1
Fungi;Ascomycota;Dothideomycetes;Pleosporales;Phaeosphaeriaceae;Phaeosphaeriopsis;Phaeosphaeriopsis_sp_C652|SH206991.06FU	DENOVO1065	0	0	0	0	0	1	0	0	0	0	0	0
Fungi;Ascomycota;Dothideomycetes;Pleosporales;Sporormiaceae;Preussia;Preussia_sp|SH235609.06FU	DENOVO1066	0	0	0	0	0	0	0	0	0	0	0	1
Fungi;Basidiomycota;Exobasidiomycetes;Exobasidiomycetes_unidentified;Exobasidiomycetes_unidentified_1;Exobasidiomycetes_unidentified_1;Exobasidiomycetes_sp|SH230059.06FU	DENOVO1076	0	0	0	0	0	0	1	0	0	0	0	0
Fungi;Ascomycota;Dothideomycetes;Myriangiales	DENOVO1078	1	0	0	0	0	0	0	0	0	0	0	0
Fungi;Ascomycota;Incertae_sedis_14;Incertae_sedis_15;Incertae_sedis_16;Ochroconis;Ochroconis_sp|SH230290.06FU	DENOVO1086	0	0	0	0	0	0	0	0	0	0	0	1
Fungi;Ascomycota;Saccharomycetes;Saccharomycetales;Saccharomycetales_unidentified;Saccharomycetales_unidentified_1;Saccharomycetales_sp|SH196646.06FU	DENOVO1091	0	0	0	0	0	1	0	0	0	0	0	0
Fungi;Ascomycota;Leotiomycetes;Helotiales;Sclerotiniaceae;Sclerotiniaceae_unidentified	DENOVO11	1	1	1	1	3	4	0	1	0	1	1	1
Fungi;Basidiomycota;Microbotryomycetes;Sporidiobolales;Incertae_sedis_25;Sporobolomyces;Sporobolomyces_symmetricus|SH227541.06FU	DENOVO1115	0	0	0	0	0	0	0	0	0	0	0	1
Fungi;Ascomycota;Eurotiomycetes;Eurotiales;Trichocomaceae	DENOVO1126	0	1	0	0	0	0	0	0	0	0	0	1
Fungi;Basidiomycota;Agaricomycetes;Agaricales;Psathyrellaceae;Coprinopsis;Coprinopsis_radiata|SH229035.06FU	DENOVO1136	0	0	0	0	0	0	0	0	0	0	0	1
Fungi;Ascomycota;Dothideomycetes;Capnodiales;Teratosphaeriaceae	DENOVO1152	0	0	0	0	0	0	0	0	0	0	0	1
Fungi;Ascomycota;Eurotiomycetes;Eurotiales;Trichocomaceae;Aspergillus;Aspergillus_sp_NRRL_145|SH231340.06FU	DENOVO1154	0	0	0	0	0	0	1	0	1	0	0	0
Fungi;Ascomycota;Saccharomycetes;Saccharomycetales;Incertae_sedis_11;Candida;Candida_rugosa|SH196889.06FU	DENOVO1158	0	0	0	0	0	0	1	0	0	0	0	0
Fungi;Ascomycota;Saccharomycetes;Saccharomycetales;Pichiaceae;Pichia;Pichia_sp_CBS_209|SH196861.06FU	DENOVO117	1	1	1	1	0	0	4	0	2	1	2	1
Fungi;Ascomycota;Dothideomycetes;Botryosphaeriales;Botryosphaeriaceae;Botryosphaeria;Botryosphaeria_corticis|SH206853.06FU	DENOVO1175	0	0	0	0	0	0	1	0	1	0	0	1
Fungi;Basidiomycota;Agaricomycetes;Polyporales	DENOVO1176	0	0	0	0	0	1	0	0	0	0	0	0
Fungi;Ascomycota;Eurotiomycetes;Mycocaliciales;Mycocaliciaceae;Mycocalicium;Mycocalicium_sp_MA_4790|SH238950.06FU	DENOVO1184	0	0	0	0	0	0	0	0	0	0	0	1
Fungi;Ascomycota;Dothideomycetes;Incertae_sedis_8;Pseudeurotiaceae;Pseudeurotium;Pseudeurotium_hygrophilum|SH209178.06FU	DENOVO1190	0	0	0	0	0	0	0	0	0	0	0	1
Fungi	DENOVO12	0	0	0	0	0	0	1	0	1	2	0	2
Fungi;Glomeromycota;Glomeromycetes;Diversisporales;Acaulosporaceae;Entrophospora;Entrophospora_sp|SH197095.06FU	DENOVO1205	0	0	0	0	0	0	0	0	0	0	0	1
Fungi;Ascomycota;Eurotiomycetes;Chaetothyriales;Herpotrichiellaceae;Exophiala;Exophiala_opportunistica|SH230197.06FU	DENOVO1207	0	0	0	0	0	0	0	0	0	1	0	1
Fungi;Ascomycota;Saccharomycetes;Saccharomycetales;Saccharomycetales_unidentified;Saccharomycetales_unidentified_1;Saccharomycetales_sp|SH196646.06FU	DENOVO122	0	0	0	0	1	1	1	0	0	0	0	0
Fungi;Ascomycota;Eurotiomycetes;Chaetothyriales;Herpotrichiellaceae;Exophiala;Exophiala_equina|SH230191.06FU	DENOVO1225	0	0	0	0	0	0	1	0	1	0	0	0
Fungi;Ascomycota;Dothideomycetes;Pleosporales;Incertae_sedis_13;Leptosphaerulina;Leptosphaerulina_chartarum|SH227423.06FU	DENOVO123	0	0	0	0	1	1	1	1	1	0	0	0
Fungi;Chytridiomycota	DENOVO1232	0	0	0	0	0	0	1	0	0	0	0	1
Fungi;Ascomycota;Dothideomycetes;Pleosporales;Montagnulaceae;Paraconiothyrium;Paraconiothyrium_variabile|SH241124.06FU	DENOVO1242	0	0	0	0	0	0	0	0	0	0	0	1
Fungi;Ascomycota;Sordariomycetes;Hypocreales;Incertae_sedis_3;Ilyonectria;Ilyonectria_macrodidyma|SH217302.06FU	DENOVO1247	0	0	0	0	0	0	0	0	0	1	0	1
Fungi	DENOVO1260	0	0	0	0	0	0	1	0	1	0	0	0
Fungi	DENOVO1262	0	0	0	0	1	0	0	0	0	0	0	0
Fungi;Basidiomycota;Agaricomycetes;Polyporales;Phanerochaetaceae;Byssomerulius;Byssomerulius_sp|SH205547.06FU	DENOVO1263	0	0	0	0	0	0	0	0	0	0	0	1
Fungi;Ascomycota;Dothideomycetes;Dothideomycetes_unidentified;Dothideomycetes_unidentified_1;Dothideomycetes_unidentified_1;Dothideomycetes_sp|SH195586.06FU	DENOVO128	0	0	0	0	0	0	0	1	0	0	0	0
Fungi;Basidiomycota	DENOVO1288	0	0	0	0	1	0	0	0	0	0	0	0
Fungi;Ascomycota;Eurotiomycetes;Eurotiales;Trichocomaceae;Penicillium;Penicillium_lividum|SH213203.06FU	DENOVO1294	0	0	0	0	0	0	1	0	0	0	0	0
Fungi;Ascomycota;Eurotiomycetes;Eurotiales;Trichocomaceae;Penicillium;Penicillium_spinulosum|SH231533.06FU	DENOVO13	1	1	1	1	3	2	5	1	1	3	2	3
Fungi;Ascomycota;Sordariomycetes;Xylariales;Amphisphaeriaceae;Immersidiscosia;Immersidiscosia_eucalypti|SH203269.06FU	DENOVO1309	0	0	0	0	0	0	0	0	1	1	0	0
Fungi;Ascomycota;Dothideomycetes;Dothideales;Dothioraceae;Aureobasidium	DENOVO1329	0	0	0	1	0	1	1	0	0	0	0	0
Fungi;Basidiomycota;Agaricomycetes;Polyporales;Fomitopsidaceae;Fomitopsis;Fomitopsis_pinicola|SH204863.06FU	DENOVO1331	0	0	0	0	0	2	0	0	0	0	0	0
Fungi;Basidiomycota;Agaricomycetes;Polyporales;Phanerochaetaceae;Ceriporia;Ceriporia_alachuana|SH228505.06FU	DENOVO1333	0	0	0	1	0	0	0	0	0	0	0	0
Fungi	DENOVO1335	0	0	0	0	0	0	0	0	0	0	0	1
Fungi;Basidiomycota;Agaricomycetes;Cantharellales;Incertae_sedis_24;Minimedusa;Minimedusa_sp|SH221763.06FU	DENOVO1360	0	0	0	0	0	0	1	0	0	0	0	0
Fungi;Chytridiomycota;Chytridiomycetes	DENOVO1375	0	0	0	0	0	0	1	0	0	0	0	0
Fungi;Ascomycota;Eurotiomycetes;Eurotiales;Trichocomaceae;Aspergillus;Aspergillus_sp_NRRL_32683|SH210973.06FU	DENOVO1392	0	0	0	0	0	0	0	0	0	0	0	1
Fungi;Chytridiomycota;Chytridiomycetes;Rhizophlyctidales;Rhizophlyctidaceae;Rhizophlyctis	DENOVO1395	0	0	0	0	0	0	0	0	0	0	0	1
Fungi;Ascomycota;Dothideomycetes;Pleosporales	DENOVO14	1	0	2	0	1	0	3	2	2	0	0	0
Fungi;Ascomycota;Ascomycota_unidentified;Ascomycota_unidentified_1;Ascomycota_unidentified_1;Ascomycota_unidentified_1_1;Ascomycota_sp|SH230788.06FU	DENOVO141	0	0	0	0	0	1	0	1	0	0	0	0
Fungi	DENOVO1416	0	0	0	0	0	0	0	0	0	1	0	0
Fungi;Ascomycota;Saccharomycetes;Saccharomycetales;Incertae_sedis_11;Citeromyces;Citeromyces_matritensis|SH228063.06FU	DENOVO1421	0	0	0	0	0	0	0	0	0	1	0	2
Fungi;Basidiomycota;Agaricomycetes;Polyporales;Meruliaceae;Phlebia;Phlebia_radiata|SH203981.06FU	DENOVO1424	0	0	0	0	0	0	1	0	0	0	0	0
Fungi;Basidiomycota;Basidiomycota_unidentified;Basidiomycota_unidentified_1;Basidiomycota_unidentified_1;Basidiomycota_unidentified_1_1;Basidiomycota_sp|SH196706.06FU	DENOVO1440	0	0	0	0	0	1	0	0	1	0	0	0
Fungi;Basidiomycota;Microbotryomycetes;Sporidiobolales;Incertae_sedis_25;Rhodotorula	DENOVO1454	0	0	0	0	0	0	0	0	1	1	0	0
Fungi;Chytridiomycota;Chytridiomycota_unidentified;Chytridiomycota_unidentified_1;Chytridiomycota_unidentified_1;Chytridiomycota_unidentified_1_1;Chytridiomycota_sp|SH208345.06FU	DENOVO1457	0	0	0	0	0	0	0	0	0	1	0	1
Fungi;Basidiomycota;Tremellomycetes;Tremellales;Incertae_sedis_12	DENOVO146	0	0	0	0	0	1	0	0	0	0	0	0
Fungi;Basidiomycota;Agaricomycetes;Polyporales;Meruliaceae;Phlebia;Phlebia_sp|SH214474.06FU	DENOVO1489	0	0	0	0	0	0	0	0	0	0	1	0
Fungi;Ascomycota;Eurotiomycetes;Eurotiales;Trichocomaceae;Aspergillus;Aspergillus_flavus|SH225571.06FU	DENOVO150	0	0	0	1	2	1	1	3	3	2	1	2
Fungi;Basidiomycota;Microbotryomycetes;Sporidiobolales;Incertae_sedis_25;Sporobolomyces;Sporobolomyces_oryzicola|SH215231.06FU	DENOVO1511	0	0	0	0	0	0	1	0	0	0	0	1
Fungi;Ascomycota;Saccharomycetes;Saccharomycetales;Incertae_sedis_11	DENOVO152	0	0	0	0	1	1	3	1	0	0	0	0
Fungi;Basidiomycota;Agaricomycetes;Atheliales;Atheliales_unidentified;Atheliales_unidentified_1;Atheliales_sp|SH232732.06FU	DENOVO1527	0	0	0	0	0	0	1	0	1	0	0	0
Fungi;Ascomycota;Sordariomycetes;Hypocreales;Cordycipitaceae;Engyodontium;Engyodontium_album|SH196296.06FU	DENOVO1532	0	0	0	0	0	0	0	0	0	1	1	1
Fungi;Basidiomycota;Agaricomycetes;Auriculariales	DENOVO1533	0	0	0	0	1	0	0	0	0	0	0	0
Fungi;Basidiomycota;Agaricomycetes;Polyporales;Phanerochaetaceae;Hyphodermella;Hyphodermella_rosae|SH214759.06FU	DENOVO159	1	0	0	0	2	3	1	1	0	0	0	0
Fungi;Ascomycota;Saccharomycetes;Saccharomycetales;Incertae_sedis_11;Yarrowia;Yarrowia_lipolytica|SH197447.06FU	DENOVO16	2	1	2	0	3	4	4	5	2	1	2	1
Fungi;Basidiomycota;Tremellomycetes;Filobasidiales;Filobasidiaceae;Cryptococcus;Cryptococcus_albidus|SH231202.06FU	DENOVO160	0	0	0	0	1	0	1	0	1	0	0	0
Fungi;Ascomycota;Saccharomycetes;Saccharomycetales;Saccharomycetaceae;Zygosaccharomyces	DENOVO163	0	1	0	0	0	1	0	0	0	0	0	0
Fungi;Ascomycota;Eurotiomycetes;Chaetothyriales;Herpotrichiellaceae	DENOVO17	1	0	1	0	1	2	1	2	2	0	0	1
Fungi;Basidiomycota;Agaricomycetes;Russulales;Peniophoraceae;Peniophora;Peniophora_sp|SH234598.06FU	DENOVO176	0	0	0	0	1	1	2	1	0	0	0	0
Fungi;Ascomycota;Saccharomycetes;Saccharomycetales;Saccharomycetaceae	DENOVO18	1	0	0	0	0	2	1	4	0	1	1	0
Fungi;Ascomycota;Sordariomycetes;Hypocreales;Incertae_sedis_3;Incertae_sedis_3_unidentified;Hypocreales_sp|SH240920.06FU	DENOVO185	1	0	0	0	1	1	1	0	1	1	0	1
Fungi;Ascomycota;Saccharomycetes;Saccharomycetales;Saccharomycetaceae;Torulaspora;Torulaspora_delbrueckii|SH238406.06FU	DENOVO188	0	0	0	0	2	0	3	0	0	0	1	1
Fungi;Ascomycota;Saccharomycetes;Saccharomycetales;Incertae_sedis_11	DENOVO19	0	0	2	1	5	3	3	3	0	0	1	0
Fungi;Ascomycota	DENOVO190	0	1	0	0	2	2	1	1	2	1	0	2
Fungi;Ascomycota;Sordariomycetes;Hypocreales;Hypocreaceae	DENOVO192	0	0	0	0	1	0	0	0	0	0	0	0
Fungi;Basidiomycota;Tremellomycetes;Tremellales;Incertae_sedis_12;Dioszegia;Dioszegia_hungarica|SH196961.06FU	DENOVO196	0	0	0	0	0	1	0	0	0	0	0	0
Fungi;Ascomycota;Saccharomycetes;Saccharomycetales;Incertae_sedis_11;Wickerhamomyces;Wickerhamomyces_anomalus|SH236922.06FU	DENOVO197	0	0	0	0	0	0	1	0	2	2	2	1
Fungi;Ascomycota;Saccharomycetes;Saccharomycetales;Incertae_sedis_11;Candida;Candida_pararugosa|SH223373.06FU	DENOVO198	0	0	0	0	0	0	0	0	1	0	1	0
Fungi;Ascomycota;Saccharomycetes;Saccharomycetales;Incertae_sedis_11;Incertae_sedis_11_unidentified;Saccharomycetales_sp|SH223340.06FU	DENOVO2	2	1	2	2	5	4	4	5	2	1	3	1
Fungi;Ascomycota;Leotiomycetes;Helotiales;Sclerotiniaceae;Botrytis;Botrytis_caroliniana|SH237443.06FU	DENOVO203	0	1	0	0	0	0	1	0	1	2	0	2
Fungi;Ascomycota;Sordariomycetes;Xylariales	DENOVO205	0	0	0	0	0	0	0	0	0	0	1	0
Fungi;Ascomycota;Saccharomycetes;Saccharomycetales;Saccharomycodaceae;Hanseniaspora;Hanseniaspora_vineae|SH193507.06FU	DENOVO21	1	2	2	1	0	2	5	1	3	3	3	3
Fungi;Ascomycota;Dothideomycetes;Pleosporales;Pleosporaceae;Pyrenophora;Pyrenophora_chaetomioides|SH227032.06FU	DENOVO210	0	0	0	0	0	1	0	0	0	0	0	0
Fungi;Ascomycota;Saccharomycetes;Saccharomycetales;Trichomonascaceae;Zygoascus;Zygoascus_hellenicus|SH227315.06FU	DENOVO211	1	1	1	1	0	0	4	0	1	1	1	2
Fungi	DENOVO212	0	0	0	0	0	0	0	0	1	0	0	0
Fungi;Basidiomycota;Basidiomycota_unidentified;Basidiomycota_unidentified_1;Basidiomycota_unidentified_1;Basidiomycota_unidentified_1_1;Basidiomycota_sp|SH228049.06FU	DENOVO216	0	0	0	0	0	0	0	1	0	0	0	0
Fungi;Ascomycota;Sordariomycetes;Hypocreales;Nectriaceae;Fusarium;Fusarium_sp_LD_11|SH238384.06FU	DENOVO22	0	0	0	1	3	0	0	4	1	0	0	1
Fungi	DENOVO221	0	0	0	0	1	3	0	1	1	0	1	1
Fungi;Ascomycota;Taphrinomycetes;Taphrinales;Taphrinaceae;Taphrina	DENOVO223	0	0	0	0	0	0	0	0	1	0	0	0
Fungi;Ascomycota;Eurotiomycetes;Eurotiales;Trichocomaceae	DENOVO227	0	0	0	0	0	0	1	0	1	2	0	2
Fungi;Basidiomycota;Microbotryomycetes;Sporidiobolales;Incertae_sedis_25;Incertae_sedis_25_unidentified;Sporidiobolales_sp|SH228919.06FU	DENOVO23	0	0	0	0	0	2	0	1	0	0	1	0
Fungi;Basidiomycota;Tremellomycetes;Filobasidiales;Filobasidiaceae;Cryptococcus;Cryptococcus_fuscescens|SH215218.06FU	DENOVO236	0	0	0	0	0	1	1	1	1	1	0	1
Fungi;Ascomycota;Sordariomycetes;Hypocreales;Cordycipitaceae;Cordyceps;Cordyceps_bassiana|SH196288.06FU	DENOVO24	1	0	0	0	1	2	2	1	0	0	1	1
Fungi;Ascomycota;Saccharomycetes;Saccharomycetales;Pichiaceae	DENOVO240	1	1	1	1	0	0	3	0	0	1	2	1
Fungi;Ascomycota;Dothideomycetes;Pleosporales;Incertae_sedis_13;Phoma;Phoma_brasiliensis|SH202145.06FU	DENOVO245	0	0	0	0	0	1	1	0	1	1	0	1
Fungi;Ascomycota;Dothideomycetes;Capnodiales;Teratosphaeriaceae;Teratosphaeria;Teratosphaeria_capensis|SH222468.06FU	DENOVO249	0	0	0	0	1	0	0	0	0	0	0	0
Fungi;Ascomycota	DENOVO25	0	0	0	1	3	4	4	3	1	0	1	1
Fungi;Ascomycota;Dothideomycetes;Pleosporales;Pleosporaceae	DENOVO259	0	1	0	0	0	1	1	0	1	1	0	1
Fungi;Ascomycota;Leotiomycetes;Helotiales;Incertae_sedis_2;Cadophora;Cadophora_sp|SH222314.06FU	DENOVO26	1	0	0	0	0	1	0	1	0	0	1	0
Fungi;Ascomycota;Saccharomycetes;Saccharomycetales;Incertae_sedis_11	DENOVO270	0	0	0	0	0	0	0	1	0	0	0	0
Fungi;Ascomycota;Sordariomycetes;Sordariomycetes_unidentified;Sordariomycetes_unidentified_1;Sordariomycetes_unidentified_1;Sordariomycetes_sp|SH237076.06FU	DENOVO271	0	0	0	0	1	0	0	0	0	0	0	0
Fungi;Basidiomycota;Agaricomycetes;Incertae_sedis_29;Incertae_sedis_30;Resinicium;Resinicium_bicolor|SH229994.06FU	DENOVO274	0	0	0	0	1	0	0	0	0	0	0	0
Fungi;Basidiomycota	DENOVO275	0	0	0	0	1	1	1	0	1	2	0	1
Fungi;Ascomycota;Leotiomycetes;Helotiales;Helotiaceae;Articulospora;Articulospora_sp|SH191098.06FU	DENOVO278	0	0	0	0	0	0	1	1	1	1	0	1
Fungi;Basidiomycota;Agaricomycetes;Polyporales;Meruliaceae;Phlebia;Phlebia_acerina|SH203980.06FU	DENOVO28	1	1	0	0	1	1	0	1	0	0	0	1
Fungi;Ascomycota;Dothideomycetes;Pleosporales;Pleosporaceae	DENOVO283	0	0	0	0	1	1	0	1	0	0	0	0
Fungi;Basidiomycota;Agaricomycetes;Cantharellales;Ceratobasidiaceae;Ceratobasidium	DENOVO286	0	0	0	0	1	0	1	0	0	0	0	0
Fungi;Ascomycota;Saccharomycetes;Saccharomycetales;Saccharomycetaceae;Kluyveromyces;Kluyveromyces_marxianus|SH232098.06FU	DENOVO289	0	0	0	0	1	1	0	0	0	0	0	0
Fungi;Ascomycota;Saccharomycetes;Saccharomycetales;Pichiaceae;Issatchenkia;Issatchenkia_terricola|SH223324.06FU	DENOVO29	1	1	1	1	4	0	4	1	2	1	3	1
Fungi;Ascomycota;Sordariomycetes;Sordariales;Chaetomiaceae;Chaetomiaceae_unidentified;Chaetomiaceae_sp|SH234920.06FU	DENOVO290	0	0	0	0	0	0	1	0	1	1	0	1
Fungi;Ascomycota;Dothideomycetes;Pleosporales;Pleosporales_unidentified;Pleosporales_unidentified_1;Pleosporales_sp|SH196178.06FU	DENOVO292	0	0	0	0	0	0	0	0	0	1	0	1
Fungi;Basidiomycota;Agaricomycetes;Polyporales;Polyporales_unidentified;Polyporales_unidentified_1;Polyporales_sp|SH204864.06FU	DENOVO299	0	0	0	0	1	0	0	0	0	0	0	0
Fungi;Ascomycota;Dothideomycetes;Capnodiales;Davidiellaceae;Davidiella;Davidiella_tassiana|SH196750.06FU	DENOVO3	2	2	2	2	5	5	5	5	3	3	3	3
Fungi;Basidiomycota;Atractiellomycetes;Atractiellales;Atractiellales_unidentified;Atractiellales_unidentified_1;Atractiellales_sp|SH210490.06FU	DENOVO308	0	0	0	0	1	0	0	0	0	0	0	0
Fungi;Ascomycota;Saccharomycetes;Saccharomycetales;Saccharomycetaceae;Zygosaccharomyces;Zygosaccharomyces_rouxii|SH207822.06FU	DENOVO31	0	0	0	0	2	2	0	1	0	1	0	0
Fungi;Basidiomycota;Agaricomycetes;Agaricales	DENOVO316	1	0	0	0	1	0	1	0	0	0	0	1
Fungi;Ascomycota;Ascomycota_unidentified;Ascomycota_unidentified_1;Ascomycota_unidentified_1;Ascomycota_unidentified_1_1	DENOVO32	0	0	0	1	0	0	0	0	1	0	0	0
Fungi;Basidiomycota;Tremellomycetes;Filobasidiales;Filobasidiaceae;Cryptococcus;Cryptococcus_oeirensis|SH216504.06FU	DENOVO320	0	0	0	0	2	1	0	0	0	0	0	1
Fungi;Basidiomycota;Wallemiomycetes;Wallemiales;Wallemiaceae;Wallemia;Wallemia_sp|SH230273.06FU	DENOVO321	0	0	0	0	0	0	0	0	0	0	0	1
Fungi;Ascomycota;Leotiomycetes;Helotiales;Incertae_sedis_2;Tetracladium;Tetracladium_sp_WMM_2012d|SH216428.06FU	DENOVO328	1	0	1	0	1	0	2	0	1	0	0	1
Fungi;Ascomycota;Lecanoromycetes;Lecanorales;Lecanoraceae;Lecanora;Lecanora_sp|SH230401.06FU	DENOVO33	0	0	0	0	0	0	1	0	0	0	0	0
Fungi;Ascomycota;Dothideomycetes	DENOVO336	0	0	0	0	1	1	0	0	0	0	0	1
Fungi;Basidiomycota;Tremellomycetes;Tremellales;Incertae_sedis_12;Cryptococcus_1;Cryptococcus_victoriae|SH198055.06FU	DENOVO34	0	0	0	0	3	3	2	0	1	1	0	2
Fungi;Ascomycota;Saccharomycetes;Saccharomycetales;Incertae_sedis_11;Candida;Candida_smithsonii|SH216776.06FU	DENOVO342	0	0	0	0	0	0	2	0	1	1	1	2
Fungi;Basidiomycota;Microbotryomycetes;Sporidiobolales;Incertae_sedis_25;Sporobolomyces;Sporobolomyces_sp_TD38|SH212606.06FU	DENOVO344	0	0	0	0	0	1	0	1	0	0	0	0
Fungi;Ascomycota;Sordariomycetes;Hypocreales;Incertae_sedis_3;Acremonium;Acremonium_sp_24_OA_2013|SH222251.06FU	DENOVO345	0	0	0	0	1	1	0	0	0	0	0	0
Fungi;Ascomycota;Eurotiomycetes;Chaetothyriales;Chaetothyriales_unidentified;Chaetothyriales_unidentified_1;Chaetothyriales_sp|SH230055.06FU	DENOVO351	0	0	0	0	0	0	0	1	0	0	0	1
Fungi;Ascomycota;Sordariomycetes;Xylariales;Amphisphaeriaceae;Amphisphaeriaceae_unidentified;Amphisphaeriaceae_sp|SH211286.06FU	DENOVO356	0	0	0	0	0	0	1	0	0	1	0	1
Fungi;Ascomycota;Sordariomycetes;Hypocreales;Incertae_sedis_3;Myrothecium	DENOVO357	0	0	0	0	0	0	1	0	1	1	0	1
Fungi;Ascomycota;Saccharomycetes;Saccharomycetales;Incertae_sedis_11;Kodamaea;Kodamaea_ohmeri|SH236961.06FU	DENOVO36	0	1	0	0	1	1	0	0	0	0	0	0
Fungi;Basidiomycota;Tremellomycetes;Filobasidiales;Filobasidiaceae;Cryptococcus;Cryptococcus_arrabidensis|SH231180.06FU	DENOVO361	0	0	0	0	0	0	0	0	0	0	1	0
Fungi;Basidiomycota;Incertae_sedis_4;Malasseziales;Malasseziales_unidentified;Malasseziales_unidentified_1;Malasseziales_sp|SH219325.06FU	DENOVO363	0	0	0	0	1	1	0	0	0	0	0	1
Fungi;Ascomycota;Schizosaccharomycetes;Schizosaccharomycetales;Schizosaccharomycetaceae;Schizosaccharomyces;Schizosaccharomyces_cryophilus|SH239688.06FU	DENOVO37	0	0	0	0	1	0	1	0	2	1	1	1
Fungi	DENOVO387	0	0	0	0	0	0	1	0	1	1	0	1
Fungi;Ascomycota;Eurotiomycetes;Eurotiales;Trichocomaceae;Aspergillus;Aspergillus_ibericus|SH205279.06FU	DENOVO39	0	1	0	0	0	1	1	0	1	2	0	2
Fungi;Ascomycota;Dothideomycetes;Pleosporales;Pleosporaceae;Pleosporaceae_unidentified;Pleosporaceae_sp|SH224728.06FU	DENOVO396	0	0	0	0	1	0	0	0	0	0	1	0
Fungi;Ascomycota;Dothideomycetes;Dothideales;Dothioraceae;Aureobasidium;Aureobasidium_pullulans|SH206629.06FU	DENOVO4	2	1	2	2	5	4	5	5	3	3	2	3
Fungi;Basidiomycota;Agaricomycetes;Agaricales;Inocybaceae;Crepidotus;Crepidotus_sphaerosporus|SH194055.06FU	DENOVO404	0	0	0	0	1	0	0	0	0	0	0	0
Fungi;Basidiomycota;Agaricomycetes;Russulales;Peniophoraceae;Peniophoraceae_unidentified;Peniophoraceae_sp|SH234600.06FU	DENOVO405	1	0	0	0	0	1	0	0	0	0	0	0
Fungi;Ascomycota;Dothideomycetes;Pleosporales;Massarinaceae;Massarina;Massarina_sp|SH229343.06FU	DENOVO407	0	0	0	0	0	0	1	0	1	1	0	1
Fungi;Ascomycota;Sordariomycetes;Sordariales;Cephalothecaceae;Phialemonium;Phialemonium_globosum|SH208185.06FU	DENOVO414	0	0	0	0	0	0	1	0	0	0	0	0
Fungi;Ascomycota;Leotiomycetes;Helotiales;Incertae_sedis_2;Tetracladium;Tetracladium_maxilliforme|SH216421.06FU	DENOVO417	0	0	0	0	0	0	2	0	1	1	0	1
Fungi;Ascomycota;Sordariomycetes;Hypocreales;Nectriaceae	DENOVO418	0	0	0	0	0	0	1	0	1	1	0	1
Fungi;Ascomycota;Sordariomycetes;Hypocreales;Nectriaceae;Fusarium;Fusarium_langsethiae|SH217329.06FU	DENOVO422	0	0	0	0	1	0	0	0	0	0	0	0
Fungi;Basidiomycota;Agaricomycetes;Cantharellales;Botryobasidiaceae;Botryobasidium;Botryobasidium_subcoronatum|SH218722.06FU	DENOVO424	0	0	0	0	1	0	0	0	0	0	0	0
Fungi;Basidiomycota;Agaricomycetes;Polyporales;Polyporaceae;Perenniporia;Perenniporia_fraxinea|SH218788.06FU	DENOVO426	0	0	0	0	0	0	0	0	1	0	0	0
Fungi;Ascomycota;Dothideomycetes;Pleosporales;Lophiostomataceae;Lophiostoma;Lophiostoma_sp|SH235594.06FU	DENOVO43	0	0	0	0	0	0	1	0	1	1	0	1
Fungi;Basidiomycota;Agaricomycetes;Hymenochaetales;Schizoporaceae;Hyphodontia;Hyphodontia_radula|SH204967.06FU	DENOVO431	0	0	0	0	1	0	0	0	0	0	0	0
Fungi;Ascomycota;Saccharomycetes;Saccharomycetales	DENOVO432	0	1	1	0	1	1	2	0	1	2	1	1
Fungi;Basidiomycota;Microbotryomycetes;Sporidiobolales;Incertae_sedis_25;Rhodotorula;Rhodotorula_nothofagi|SH223682.06FU	DENOVO438	0	1	0	0	0	0	1	0	0	1	0	1
Fungi;Ascomycota;Dothideomycetes;Capnodiales;Teratosphaeriaceae;Hortaea;Hortaea_sp|SH238974.06FU	DENOVO444	0	0	0	0	1	0	0	0	0	0	0	0
Fungi;Ascomycota;Dothideomycetes;Pleosporales;Pleosporales_unidentified;Pleosporales_unidentified_1;Pleosporales_sp|SH231238.06FU	DENOVO445	0	0	0	0	1	1	1	2	1	1	0	1
Fungi;Ascomycota;Leotiomycetes;Helotiales	DENOVO446	1	0	0	0	0	2	0	0	0	1	0	1
Fungi;Ascomycota;Dothideomycetes	DENOVO45	0	0	0	0	0	0	0	1	0	0	0	0
Fungi;Ascomycota;Eurotiomycetes;Chaetothyriales;Herpotrichiellaceae	DENOVO463	0	0	0	1	0	0	2	0	1	0	1	1
Fungi;Ascomycota;Eurotiomycetes;Eurotiales;Trichocomaceae;Aspergillus;Aspergillus_fumigatus|SH199400.06FU	DENOVO464	0	0	0	0	0	0	0	2	0	0	0	1
Fungi;Ascomycota;Saccharomycetes;Saccharomycetales;Saccharomycopsidaceae;Saccharomycopsis;Saccharomycopsis_vini|SH206464.06FU	DENOVO469	1	1	1	0	0	0	1	0	1	2	1	3
Fungi;Ascomycota;Dothideomycetes;Pleosporales;Pleosporales_unidentified;Pleosporales_unidentified_1;Pleosporales_sp|SH196178.06FU	DENOVO47	0	0	0	0	0	0	0	1	0	0	0	0
Fungi;Ascomycota;Saccharomycetes;Saccharomycetales;Incertae_sedis_11;Candida;Candida_boleticola|SH209130.06FU	DENOVO471	0	0	0	0	0	0	2	1	0	0	0	0
Fungi;Ascomycota;Eurotiomycetes;Eurotiales;Trichocomaceae;Penicillium;Penicillium_citrinum|SH213185.06FU	DENOVO472	0	1	0	0	0	0	1	0	1	2	0	2
Fungi;Ascomycota;Saccharomycetes;Saccharomycetales;Trichomonascaceae;Wickerhamiella;Wickerhamiella_australiensis|SH223360.06FU	DENOVO483	0	0	0	0	0	0	1	0	0	0	0	0
Fungi;Ascomycota;Eurotiomycetes;Chaetothyriales;Herpotrichiellaceae;Herpotrichiellaceae_unidentified;Herpotrichiellaceae_sp|SH209738.06FU	DENOVO488	0	0	0	0	0	1	1	0	1	1	0	1
Fungi;Ascomycota;Sordariomycetes;Xylariales	DENOVO49	0	0	0	0	1	0	0	0	0	0	0	0
Fungi;Ascomycota;Saccharomycetes;Saccharomycetales;Saccharomycodaceae;Hanseniaspora;Hanseniaspora_thailandica|SH237946.06FU	DENOVO5	2	2	2	2	5	3	4	5	2	3	3	3
Fungi;Ascomycota;Eurotiomycetes;Eurotiales;Trichocomaceae;Penicillium;Penicillium_bialowiezense|SH193630.06FU	DENOVO50	0	0	0	0	1	1	2	0	0	0	0	1
Fungi;Ascomycota;Dothideomycetes;Pleosporales;Pleosporaceae;Alternaria	DENOVO508	1	0	0	1	0	1	0	1	0	0	0	0
Fungi;Basidiomycota;Tremellomycetes;Filobasidiales;Filobasidiaceae;Cryptococcus;Cryptococcus_chernovii|SH216501.06FU	DENOVO51	0	0	0	0	2	2	0	0	0	1	0	1
Fungi;Ascomycota;Dothideomycetes;Pleosporales;Incertae_sedis_13;Periconia;Periconia_sp|SH196127.06FU	DENOVO510	0	0	0	0	0	1	1	1	0	0	0	1
Fungi;Ascomycota;Saccharomycetes;Saccharomycetales;Saccharomycetaceae;Zygosaccharomyces;Zygosaccharomyces_bisporus|SH237127.06FU	DENOVO518	0	0	1	0	0	0	0	0	0	1	2	0
Fungi;Ascomycota;Sordariomycetes;Xylariales;Amphisphaeriaceae;Amphisphaeriaceae_unidentified;Amphisphaeriaceae_sp|SH211285.06FU	DENOVO52	0	0	0	0	1	0	0	0	1	0	0	0
Fungi;Basidiomycota;Agaricomycetes;Russulales;Bondarzewiaceae;Heterobasidion;Heterobasidion_annosum|SH223402.06FU	DENOVO526	0	0	0	0	0	0	0	0	0	1	0	0
Fungi;Ascomycota;Sordariomycetes;Hypocreales;Nectriaceae;Nectriaceae_unidentified;Nectriaceae_sp|SH219458.06FU	DENOVO528	0	0	0	0	0	0	1	0	1	1	0	2
Fungi;Ascomycota;Eurotiomycetes;Eurotiales;Trichocomaceae;Penicillium	DENOVO529	1	1	0	0	2	1	1	0	1	2	0	0
Fungi;Basidiomycota;Agaricomycetes;Cantharellales;Cantharellales_unidentified;Cantharellales_unidentified_1;Cantharellales_sp|SH214036.06FU	DENOVO534	1	0	0	0	0	0	0	0	0	0	0	0
Fungi;Basidiomycota;Incertae_sedis_4;Malasseziales;Incertae_sedis_5;Malassezia;Malassezia_globosa|SH190404.06FU	DENOVO539	0	0	0	0	0	1	0	0	0	1	0	1
Fungi;Basidiomycota;Agaricomycetes;Polyporales;Polyporales_unidentified;Polyporales_unidentified_1;Polyporales_sp|SH205544.06FU	DENOVO540	1	0	0	0	0	1	1	0	0	0	0	0
Fungi;Ascomycota;Sordariomycetes;Hypocreales;Hypocreaceae;Trichoderma;Trichoderma_viride|SH222750.06FU	DENOVO542	0	0	0	0	0	0	0	0	0	2	0	1
Fungi;Ascomycota;Dothideomycetes;Capnodiales	DENOVO548	0	0	0	0	1	0	0	0	0	0	0	0
Fungi;Ascomycota;Sordariomycetes;Incertae_sedis_7;Apiosporaceae;Arthrinium;Arthrinium_malaysianum|SH233379.06FU	DENOVO55	1	0	0	0	0	0	0	0	0	0	0	0
Fungi;Fungi_unidentified;Fungi_unidentified_1;Fungi_unidentified_1;Fungi_unidentified_1_1;Fungi_unidentified_1_1;Fungi_sp|SH234328.06FU	DENOVO555	0	0	0	0	2	0	2	0	0	0	0	1
Fungi;Basidiomycota;Agaricomycetes;Polyporales;Ganodermataceae;Ganoderma;Ganoderma_applanatum|SH232520.06FU	DENOVO556	0	0	0	0	0	2	0	0	0	0	0	0
Fungi;Ascomycota;Eurotiomycetes;Chaetothyriales;Herpotrichiellaceae;Phaeococcomyces;Phaeococcomyces_catenatus|SH238639.06FU	DENOVO570	0	0	0	0	1	0	0	0	0	0	0	0
Fungi;Basidiomycota;Agaricomycetes;Atheliales;Atheliaceae;Athelia;Athelia_bombacina|SH233301.06FU	DENOVO571	1	0	0	0	0	0	0	0	0	0	0	0
Fungi;Basidiomycota;Tremellomycetes;Tremellales;Incertae_sedis_12;Bulleromyces;Bulleromyces_albus|SH234350.06FU	DENOVO577	0	0	0	0	0	1	0	0	0	0	0	0
Fungi;Ascomycota;Dothideomycetes;Capnodiales;Mycosphaerellaceae;Dissoconium;Dissoconium_proteae|SH197939.06FU	DENOVO582	0	0	0	0	0	0	1	0	0	0	0	0
Fungi;Ascomycota;Dothideomycetes;Myriangiales;Incertae_sedis_47;Endosporium;Endosporium_aviarium|SH210474.06FU	DENOVO583	0	0	0	0	0	0	0	1	0	0	0	0
Fungi;Ascomycota;Eurotiomycetes;Eurotiales;Trichocomaceae;Aspergillus;Aspergillus_aculeatus|SH233651.06FU	DENOVO594	0	1	0	0	0	0	1	0	1	1	0	0
Fungi;Ascomycota;Saccharomycetes;Saccharomycetales;Incertae_sedis_11;Candida;Candida_sp_AS23481|SH197218.06FU	DENOVO6	0	0	2	0	4	2	1	3	1	1	2	0
Fungi;Ascomycota;Dothideomycetes;Botryosphaeriales;Botryosphaeriaceae;Diplodia	DENOVO60	0	0	1	0	0	0	0	1	0	0	0	0
Fungi;Ascomycota;Saccharomycetes;Saccharomycetales;Incertae_sedis_11;Cyberlindnera;Cyberlindnera_jadinii|SH230260.06FU	DENOVO606	0	0	0	0	0	1	0	1	0	0	0	0
Fungi;Ascomycota;Sordariomycetes;Sordariales;Lasiosphaeriaceae;Lasiosphaeriaceae_unidentified;Lasiosphaeriaceae_sp|SH223698.06FU	DENOVO607	0	0	0	0	0	0	0	0	0	0	0	1
Fungi;Basidiomycota;Agaricostilbomycetes;Agaricostilbales	DENOVO615	0	0	0	0	0	0	1	0	0	0	0	0
Fungi;Basidiomycota;Agaricomycetes	DENOVO626	1	0	0	0	2	2	1	1	0	0	0	0
Fungi;Zygomycota;Incertae_sedis_10;Mucorales;Rhizopodaceae;Rhizopus;Rhizopus_arrhizus_var._arrhizus|SH225968.06FU	DENOVO630	1	0	0	1	0	0	0	0	0	0	0	0
Fungi;Zygomycota;Incertae_sedis_10;Mortierellales;Mortierellaceae;Mortierella;Mortierella_sp|SH217982.06FU	DENOVO631	0	0	0	0	0	0	1	0	1	1	0	1
Fungi;Ascomycota;Dothideomycetes;Pleosporales;Incertae_sedis_13;Phoma	DENOVO638	1	0	0	0	1	1	2	1	2	1	1	1
Fungi;Basidiomycota;Microbotryomycetes;Sporidiobolales;Incertae_sedis_25;Sporobolomyces;Sporobolomyces_ruberrimus|SH196707.06FU	DENOVO643	0	0	1	0	0	0	0	0	0	0	0	0
Fungi;Ascomycota;Saccharomycetes;Saccharomycetales;Incertae_sedis_11;Debaryomyces;Debaryomyces_prosopidis|SH213690.06FU	DENOVO645	0	0	0	0	0	2	0	0	0	0	0	0
Fungi;Ascomycota;Sordariomycetes;Hypocreales;Bionectriaceae;Clonostachys;Clonostachys_rosea_f._catenulata|SH236629.06FU	DENOVO646	0	0	0	0	0	0	1	0	0	1	0	1
Fungi;Ascomycota;Leotiomycetes;Helotiales;Incertae_sedis_2;Cadophora;Cadophora_luteo-olivacea|SH204718.06FU	DENOVO653	0	0	0	0	0	0	1	0	1	0	0	1
Fungi;Ascomycota;Sordariomycetes;Sordariomycetes_unidentified;Sordariomycetes_unidentified_1;Sordariomycetes_unidentified_1;Sordariomycetes_sp|SH219629.06FU	DENOVO662	0	0	0	0	0	0	1	0	1	1	0	1
Fungi;Ascomycota;Pezizomycetes;Pezizales;Pezizaceae;Pezizaceae_unidentified;Pezizaceae_sp|SH214110.06FU	DENOVO666	0	0	0	0	0	0	0	0	1	0	0	1
Fungi;Ascomycota;Dothideomycetes;Pleosporales;Pleosporaceae;Alternaria;Alternaria_metachromatica|SH224792.06FU	DENOVO67	0	0	0	1	2	2	1	2	2	1	0	1
Fungi;Basidiomycota;Agaricomycetes;Agaricomycetes_unidentified;Agaricomycetes_unidentified_1;Agaricomycetes_unidentified_1;Agaricomycetes_sp|SH211520.06FU	DENOVO672	0	0	0	0	1	0	0	0	2	0	0	1
Fungi;Ascomycota;Sordariomycetes	DENOVO674	0	0	0	0	0	0	1	0	0	0	0	1
Fungi;Ascomycota;Leotiomycetes;Helotiales;Incertae_sedis_2;Glarea	DENOVO68	0	0	0	0	0	0	0	0	1	0	0	0
Fungi;Ascomycota;Eurotiomycetes;Eurotiales;Trichocomaceae;Trichocomaceae_unidentified;Trichocomaceae_sp|SH201032.06FU	DENOVO685	0	0	0	0	1	0	1	0	1	2	0	2
Fungi;Ascomycota;Eurotiomycetes;Eurotiales;Trichocomaceae;Aspergillus;Aspergillus_candidus|SH213188.06FU	DENOVO688	0	0	0	0	1	0	0	1	0	0	0	0
Fungi;Ascomycota;Saccharomycetes;Saccharomycetales;Incertae_sedis_11;Candida;Candida_apicola|SH197215.06FU	DENOVO69	1	0	0	0	1	2	2	1	0	1	2	1
Fungi;Ascomycota;Saccharomycetes;Saccharomycetales;Saccharomycetaceae;Lachancea;Lachancea_thermotolerans|SH205946.06FU	DENOVO70	1	2	1	1	2	0	4	0	1	2	0	1
Fungi;Ascomycota;Saccharomycetes;Saccharomycetales;Incertae_sedis_11;Candida;Candida_xylopsoci|SH198445.06FU	DENOVO71	0	0	0	0	2	2	2	1	0	1	1	1
Fungi;Ascomycota;Sordariomycetes;Sordariales;Lasiosphaeriaceae	DENOVO713	0	0	0	0	0	0	1	0	1	0	0	1
Fungi;Ascomycota;Orbiliomycetes;Orbiliomycetes_unidentified;Orbiliomycetes_unidentified_1;Orbiliomycetes_unidentified_1;Orbiliomycetes_sp|SH234045.06FU	DENOVO723	0	0	0	0	0	0	0	1	0	0	0	1
Fungi;Basidiomycota;Tremellomycetes;Filobasidiales;Filobasidiaceae;Cryptococcus;Cryptococcus_heimaeyensis|SH198057.06FU	DENOVO727	0	0	0	0	0	1	1	0	1	0	0	1
Fungi;Basidiomycota;Agaricomycetes;Cantharellales;Ceratobasidiaceae	DENOVO731	0	0	0	0	1	0	1	0	0	0	0	0
Fungi;Ascomycota;Saccharomycetes;Saccharomycetales;Incertae_sedis_11;Candida;Candida_sp_AUMC_7767|SH240679.06FU	DENOVO742	0	0	0	0	0	0	2	0	0	0	0	0
Fungi;Ascomycota;Eurotiomycetes;Eurotiales;Trichocomaceae;Aspergillus;Aspergillus_subversicolor|SH206402.06FU	DENOVO745	0	0	0	0	1	0	0	0	0	1	0	1
Fungi;Ascomycota;Dothideomycetes;Capnodiales;Incertae_sedis_17;Rachicladosporium;Rachicladosporium_americanum|SH235213.06FU	DENOVO752	0	0	0	0	0	0	0	0	1	0	0	0
Fungi;Ascomycota;Eurotiomycetes;Eurotiales;Trichocomaceae;Aspergillus;Aspergillus_cibarius|SH236881.06FU	DENOVO76	0	0	0	0	4	3	0	3	1	1	0	2
Fungi;Chytridiomycota;Chytridiomycetes;Chytridiomycetes_unidentified;Chytridiomycetes_unidentified_1;Chytridiomycetes_unidentified_1;Chytridiomycetes_sp|SH206019.06FU	DENOVO764	0	0	0	0	0	0	0	0	0	0	0	1
Fungi;Ascomycota;Leotiomycetes;Helotiales;Vibrisseaceae;Phialocephala;Phialocephala_lagerbergii|SH234170.06FU	DENOVO77	1	0	0	0	0	0	0	0	0	0	0	0
Fungi;Basidiomycota;Tremellomycetes;Filobasidiales;Filobasidiaceae;Filobasidium;Filobasidium_floriforme|SH216500.06FU	DENOVO779	0	0	0	0	0	0	1	0	1	0	0	1
Fungi;Basidiomycota;Agaricomycetes;Cantharellales;Ceratobasidiaceae;Ceratobasidiaceae_unidentified;Ceratobasidiaceae_sp|SH199618.06FU	DENOVO780	0	0	0	0	0	0	1	0	1	0	0	1
Fungi;Ascomycota;Eurotiomycetes;Eurotiales;Trichocomaceae;Aspergillus;Aspergillus_iizukae|SH236358.06FU	DENOVO781	0	1	0	0	0	0	0	0	0	0	0	1
Fungi;Ascomycota;Saccharomycetes;Saccharomycetales;Incertae_sedis_11;Schwanniomyces;Schwanniomyces_occidentalis|SH209139.06FU	DENOVO782	0	0	0	0	0	0	1	0	1	1	0	1
Fungi;Basidiomycota;Agaricomycetes;Hymenochaetales;Schizoporaceae;Hyphodontia;Hyphodontia_alutacea|SH230365.06FU	DENOVO785	0	0	0	0	0	1	0	0	0	0	0	0
Fungi;Ascomycota;Pezizomycetes;Pezizales;Ascobolaceae;Ascobolaceae_unidentified;Ascobolaceae_sp|SH226962.06FU	DENOVO789	0	0	0	0	0	0	0	1	0	0	0	1
Fungi;Chytridiomycota;Chytridiomycetes;Spizellomycetales;Spizellomycetaceae;Powellomyces;Powellomyces_sp_EA|SH206807.06FU	DENOVO795	0	0	0	0	0	0	1	0	1	1	0	1
Fungi;Ascomycota;Saccharomycetes;Saccharomycetales;Metschnikowiaceae;Metschnikowia;Metschnikowia_sp_XY103|SH197258.06FU	DENOVO8	2	1	2	2	3	3	3	4	1	1	1	1
Fungi;Ascomycota;Dothideomycetes;Pleosporales;Pleosporaceae;Pleospora;Pleospora_herbarum|SH224791.06FU	DENOVO81	0	0	0	0	1	0	0	0	1	0	0	0
Fungi;Basidiomycota;Agaricomycetes;Hymenochaetales;Hymenochaetaceae;Fuscoporia;Fuscoporia_torulosa|SH219596.06FU	DENOVO815	0	0	0	0	0	1	0	0	0	1	0	0
Fungi;Chytridiomycota;Chytridiomycetes;Rhizophlyctidales;Rhizophlyctidaceae;Rhizophlyctis;Rhizophlyctis_rosea|SH205068.06FU	DENOVO818	0	0	0	0	0	0	1	0	0	1	0	1
Fungi;Ascomycota;Dothideomycetes;Capnodiales;Teratosphaeriaceae;Devriesia;Devriesia_sp|SH195036.06FU	DENOVO823	0	0	0	0	0	2	0	0	0	0	0	1
Fungi;Ascomycota;Saccharomycetes;Saccharomycetales;Saccharomycodaceae;Hanseniaspora;Hanseniaspora_occidentalis_var_occidentalis|SH206384.06FU	DENOVO833	1	2	0	1	0	0	0	0	0	3	0	1
Fungi;Ascomycota;Saccharomycetes;Saccharomycetales;Saccharomycetaceae;Zygosaccharomyces;Zygosaccharomyces_parabailii|SH206784.06FU	DENOVO840	0	1	1	0	0	0	0	0	0	0	0	1
Fungi;Ascomycota;Sordariomycetes;Incertae_sedis_7;Plectosphaerellaceae;Lectera;Lectera_longa|SH219644.06FU	DENOVO856	0	0	0	0	0	0	0	0	1	1	0	1
Fungi;Ascomycota;Eurotiomycetes;Eurotiales;Trichocomaceae;Penicillium;Penicillium_polonicum|SH231333.06FU	DENOVO858	0	0	0	0	0	0	1	0	0	0	0	0
Fungi;Ascomycota;Sordariomycetes;Hypocreales;Incertae_sedis_3;Acremonium;Acremonium_alternatum|SH240374.06FU	DENOVO859	0	0	0	0	0	0	1	0	1	0	0	1
Fungi;Basidiomycota;Basidiomycota_unidentified;Basidiomycota_unidentified_1;Basidiomycota_unidentified_1;Basidiomycota_unidentified_1_1;Basidiomycota_sp|SH196706.06FU	DENOVO86	0	0	0	0	1	2	0	0	0	0	0	0
Fungi;Ascomycota;Saccharomycetes;Saccharomycetales;Incertae_sedis_11;Starmerella;Starmerella_bombicola|SH197214.06FU	DENOVO87	0	0	0	0	0	0	0	1	0	0	0	0
Fungi	DENOVO880	0	0	0	0	0	0	0	0	0	0	0	1
Fungi;Ascomycota;Sordariomycetes;Hypocreales;Clavicipitaceae;Claviceps;Claviceps_purpurea|SH232453.06FU	DENOVO9	0	1	1	1	2	1	2	1	1	0	1	0
Fungi;Basidiomycota;Agaricomycetes;Agaricales;Pluteaceae;Volvopluteus;Volvopluteus_gloiocephalus|SH192543.06FU	DENOVO900	0	0	0	0	0	1	0	0	0	0	0	0
Fungi;Basidiomycota;Agaricomycetes;Cantharellales;Ceratobasidiaceae;Ceratobasidium;Ceratobasidium_sp_FPUB_156|SH195846.06FU	DENOVO904	0	0	0	0	0	1	0	0	0	0	0	0
Fungi;Ascomycota;Eurotiomycetes;Eurotiales;Trichocomaceae;Penicillium;Penicillium_chrysogenum|SH214177.06FU	DENOVO906	0	0	0	0	0	1	0	0	0	0	0	0
Fungi;Ascomycota	DENOVO91	1	1	1	1	2	2	5	2	3	3	3	2
Fungi;Ascomycota;Sordariomycetes;Sordariales	DENOVO911	0	0	0	0	0	0	1	0	1	0	0	1
Fungi;Ascomycota;Eurotiomycetes;Chaetothyriales	DENOVO922	0	0	0	0	0	0	0	0	1	0	0	1
Fungi;Ascomycota	DENOVO93	0	0	0	0	0	0	0	1	0	0	0	0
Fungi;Ascomycota;Eurotiomycetes;Chaetothyriales;Herpotrichiellaceae;Exophiala	DENOVO931	0	0	0	0	0	0	1	0	1	0	0	1
Fungi;Basidiomycota;Microbotryomycetes;Sporidiobolales;Incertae_sedis_25;Sporobolomyces;Sporobolomyces_poonsookiae|SH212598.06FU	DENOVO939	0	0	0	0	0	0	1	0	1	0	0	0
Fungi;Basidiomycota;Microbotryomycetes;Sporidiobolales;Incertae_sedis_25;Rhodosporidium;Rhodosporidium_kratochvilovae|SH228920.06FU	DENOVO942	0	0	0	0	0	1	0	0	0	0	0	0
Fungi;Basidiomycota;Agaricomycetes;Agaricales;Strophariaceae;Hypholoma;Hypholoma_fasciculare|SH200727.06FU	DENOVO951	0	0	0	0	0	1	0	0	1	0	0	0
Fungi;Ascomycota;Dothideomycetes;Botryosphaeriales;Botryosphaeriaceae;Diplodia;Diplodia_allocellula|SH236108.06FU	DENOVO954	0	0	0	0	0	0	1	0	1	1	0	1
Fungi	DENOVO957	0	0	0	0	0	0	0	0	0	0	0	1
Fungi	DENOVO958	0	0	0	0	0	0	1	0	0	0	0	1
Fungi;Ascomycota;Dothideomycetes;Pleosporales;Leptosphaeriaceae;Coniothyrium;Coniothyrium_sidae|SH196237.06FU	DENOVO964	0	0	0	0	0	0	0	0	0	0	0	1
Fungi	DENOVO967	0	0	0	0	0	0	0	0	0	0	0	1
Fungi;Ascomycota;Saccharomycetes;Saccharomycetales;Metschnikowiaceae;Metschnikowia;Metschnikowia_cibodasensis|SH223386.06FU	DENOVO969	0	0	0	0	0	0	0	1	0	0	0	0
Fungi;Ascomycota;Eurotiomycetes;Chaetothyriales;Herpotrichiellaceae;Exophiala;Exophiala_oligosperma|SH210378.06FU	DENOVO970	0	0	0	0	0	0	0	0	0	1	0	0
Fungi;Basidiomycota;Microbotryomycetes;Sporidiobolales;Incertae_sedis_25;Rhodotorula;Rhodotorula_mucilaginosa|SH228918.06FU	DENOVO978	0	0	0	0	0	0	1	0	1	0	0	0
Fungi;Ascomycota;Eurotiomycetes;Eurotiales;Trichocomaceae;Talaromyces;Talaromyces_udagawae|SH225852.06FU	DENOVO979	0	0	0	0	0	0	1	0	0	0	0	1
Fungi;Ascomycota;Sordariomycetes;Sordariales;Lasiosphaeriaceae;Schizothecium;Schizothecium_carpinicola|SH222039.06FU	DENOVO981	0	0	0	0	0	0	0	0	0	1	0	1
Fungi;Ascomycota;Eurotiomycetes;Eurotiales;Trichocomaceae;Penicillium;Penicillium_corylophilum|SH231335.06FU	DENOVO983	0	0	0	0	0	0	1	0	1	0	0	0
Fungi;Ascomycota;Eurotiomycetes;Eurotiales;Trichocomaceae;Aspergillus;Aspergillus_monodii|SH227456.06FU	DENOVO985	0	0	0	0	0	0	0	0	0	0	0	1
Fungi;Basidiomycota;Tremellomycetes;Trichosporonales;Trichosporonaceae;Trichosporon;Trichosporon_moniliiforme|SH218731.06FU	DENOVO994	0	0	0	0	0	1	0	0	0	0	0	0
