# Supplementary material for: Using wasps as a tool to restore a functioning vine grape mycobiota and preserve the mycobial “terroir”
Source: Sci Rep. 2023 Oct 2;13:16544. doi: 10.1038/s41598-023-43541-9 (PMC10545793; doi:10.1038/s41598-023-43541-9)
Supplement: Supplementary file 5 — Supplementary Table 4. [file 41598_2023_43541_MOESM5_ESM.xlsx]

## Sheet: supplementary_table_4
Sample	Date of sampling	Treatment	Sugar content (g/L)	Babo score	T°	pH	Density	Total acids (g/L di H2T)	Malic Acid (g/L)	Apa (g/L)	Volatile Acids	Alcohol	SO2 Tot
L5	2019-09-11	net; wasp fed yeast	228.3			3.83	1.096	6.6	1.787	126.62
	2019-09-12			20.2	20
	2019-09-13			20	17
	2019-09-14			20	16
	2019-09-15			18.5	17
	2019-09-16			15	19
	2019-09-17			12	18.25						0.25
	2019-09-18			9	18
	2019-09-19			7	18						0.25
	2019-09-20			4.75	20
	2019-09-21			3	20.5						0.3
	2019-09-22			2	21
	2019-09-23			0.75	21
	2019-09-24			0	21
	2019-09-25			0	21.5
	2019-09-26		1.5	0	24	3.93	1.03	5.325	1.134		0.325	13.65	19.2
L6	2019-09-11	net; no wasps	223.3			3.87	1.093	6.525	1.767	156.31
	2019-09-12			21	19.5
	2019-09-13			20.75	17
	2019-09-14			20.5	16
	2019-09-15			16.5	19
	2019-09-16			15	18
	2019-09-17			12	18						0.25
	2019-09-18			8.75	18
	2019-09-19			6.5	18						0.2
	2019-09-20			4.5	20
	2019-09-21			2.75	21						0.25
	2019-09-22			1.25	21.5
	2019-09-23			0.25	21
	2019-09-24			0	21
	2019-09-25			0	21
	2019-09-26		1.62	0	24	3.93	1.03	5.175	1.03		0.35	14.1	19.2
L7	2019-09-11	net-free	233.9			3.86	1.098	5.775	1.32	130.88
	2019-09-12			20.5	18.5
	2019-09-13			20.5	17
	2019-09-14			20.2	16
	2019-09-15			18.5	17
	2019-09-16			14	18.5
	2019-09-17			11	18						0.25
	2019-09-18			8	18
	2019-09-19			6	18						0.3
	2019-09-20			4	20
	2019-09-21			2.25	20.5						0.275
	2019-09-22			1.25	21.5
	2019-09-23			0.25	21
	2019-09-24			0	21
	2019-09-25			0	21
	2019-09-26		1.97	0	24	3.9	1.03	4.875	0.984		0.275	13.71	19.2
L8	2019-09-11	net; wasp not fed yeast	234.1			3.85	1.099	6.15	1.265	135.91
	2019-09-12			20.25	20
	2019-09-13			20.5	17
	2019-09-14			20.2	16
	2019-09-15			19	17
	2019-09-16			14.2	19
	2019-09-17			11.25	18.5						0.2
	2019-09-18			8.5	18
	2019-09-19			6.25	18						0.25
	2019-09-20			4.25	20
	2019-09-21			3	20.5						0.25
	2019-09-22			1.5	21.5
	2019-09-23			0.25	21.5
	2019-09-24			0	21.5
	2019-09-25			0	21
	2019-09-26		1.66	0	24	3.9	1.03	5.175	0.63		0.35	13.92	19.2
