# Supplementary material for: Using wasps as a tool to restore a functioning vine grape mycobiota and preserve the mycobial “terroir”
Source: Sci Rep. 2023 Oct 2;13:16544. doi: 10.1038/s41598-023-43541-9 (PMC10545793; doi:10.1038/s41598-023-43541-9)
Supplement: Supplementary file 6 — Supplementary Table 5. [file 41598_2023_43541_MOESM6_ESM.xlsx]

## Sheet: README
Supplementary Table 5
Wilcoxon-Mann-Whitney results of the comparison of volatile compounds amounts in the studied must fermentations
Vineyard rows:	L5= with wasps fed with S. cerevisiae cells; L6= without wasps; L7= without the net; L8= with control wasps; LAB= wasps reared in the LAB, before feeding
sheet		description
contrasts_by_row	comparison of volatile compounds amounts among fermentation samples grouped according to the vineyard row	Wilcoxon-Mann-Whitney results of the comparison of volatile compounds amounts in the studied must fermentations grouped according to the vineyard row of origin of the grapes. Compound name= name of the compound, as defined in the reference dataset; group1 and group2= the two groups of samples included in the contrast; pvalue= Wilcoxon-Mann-Whitney p.value; alias= alternate name of the compound; f…
contrasts_by_time	comparison of volatile compounds amounts among fermentation samples grouped according to the sampling (fermentation) time	Wilcoxon-Mann-Whitney results of the comparison of volatile compounds amounts in the studied must fermentations grouped according to the time of sampling. Compound name= name of the compound, as defined in the reference dataset; group1 and group2= the two groups of samples included in the contrast; pvalue= Wilcoxon-Mann-Whitney p.value; alias= alternate name of the compound; flavor and odor= orga…

## Sheet: contrasts_by_row
compound_name	group1	group2	pvalue	alias	flavor	odor
(Z)-3-hexenyl butenoate	L8	L6	0.019		green	green vegetable
(Z)-3-hexenyl butenoate	L8	L5	0.021		green	green vegetable
1-Butanol, 3-methyl-	L7	L6	0.032	isoamyl alcohol	fusel, fermented, fruity, banana, etherial and cognac	fusel oil alcoholic whiskey fruity banana
1-Hexadecanol	L5	L8	0.031	Cetyl alcohol	waxy clean laundered cloth greasy oily fatty	waxy clean greasy floral oily
1-Octanol	L5	L6	0.037		Waxy, green, citrus, orange and aldehydic with a fruity nuance	Waxy, green, citrus, aldehydic and floral with a sweet, fatty, coconut nuance
2_3-Pentanedione (CAS)	L7	L8	0.008	Acetylpropionyl	Toasted, buttery and caramellic with marshmallow and molasses nuances	Buttery, nutty, toasted, caramellic, diacetyl and acetoin notes
Acetic acid_ hydroxy-_ methyl ester (CAS)	L7	L8	0.032	Methyl glycolate	NA	NA
B-Phenylethyl acetate_EDIT	L8	L7	0.032	2-phenylethyl acetate	Sweet, honey, floral, rosy with a slight green nectar fruity body and mouth feel	Sweet, honey, floral rosy, with a slight yeasty honey note with a cocoa and balsamic nuance
Hexadecanoic acid_ ethyl ester	L7	L8	0.032	Ethyl palmitate	waxy creamy dairy fermented buttery oily balsamic vanilla	mild waxy fruity creamy milky balsamic greasy oily
Hexanoic acid_ ethyl ester (CAS)	L6	L7	0.016	Ethyl hexanoate	sweet, pineapple, fruity, waxy and banana with a green, estry nuance	sweet fruity pineapple waxy green banana
Nonanoic acid_ ethyl ester	L6	L8	0.019	Ethyl nonanoate	waxy, soapy, cognac, estery fruity and tropical, grape	fruity rose waxy rum wine natural tropical
Oxime-_ methoxy-phenyl-_	L7	L6	0.037		NA	NA
Phenol_ 4-amino-	L8	L5	0.032		NA	NA

## Sheet: contrasts_by_time
compound_name	group1	group2	pvalue	alias	flavor	odor
1_2-Benzenedicarboxylic acid_ bis(2-methylpropyl) ester	T0	wine	0.029	Diisobutyl phthalate	NA	NA
1_2-Benzenedicarboxylic acid_ bis(2-methylpropyl) ester	T1	wine	0.029	Diisobutyl phthalate	NA	NA
1-Butanol_ 2-methyl_EDIT	T0	T2	0.029	2-methyl-1-butanol	ethereal alcoholic fatty greasy cocoa whiskey fusel leathery	ethereal fusel alcoholic fatty greasy winey whiskey leathery cocoa
1-Butanol_ 2-methyl_EDIT	T0	wine	0.029	2-methyl-1-butanol	ethereal alcoholic fatty greasy cocoa whiskey fusel leathery	ethereal fusel alcoholic fatty greasy winey whiskey leathery cocoa
1-Butanol_ 2-methyl_EDIT	T1	T2	0.029	2-methyl-1-butanol	ethereal alcoholic fatty greasy cocoa whiskey fusel leathery	ethereal fusel alcoholic fatty greasy winey whiskey leathery cocoa
1-Butanol_ 2-methyl_EDIT	T1	wine	0.029	2-methyl-1-butanol	ethereal alcoholic fatty greasy cocoa whiskey fusel leathery	ethereal fusel alcoholic fatty greasy winey whiskey leathery cocoa
1-Butanol_ 3-methyl-_ acetate	T1	wine	0.029	Isoamyl acetate	sweet, fruity, estery, banana- and pear-like	sweet, banana, fruity with a ripe estry nuance
1-Heptadecanol (CAS)	T1	wine	0.027	Heptadecyl alcohol	NA	NA
1-Heptadecanol (CAS)	T0	wine	0.029	Heptadecyl alcohol	NA	NA
1-Hexanol	T0	T1	0.029	Hexyl alcohol	Green, fruity, apple-skin and oily	Pungent, etherial, fusel oil, fruity and alcoholic, sweet with a green top note
1-Hexanol	T0	T2	0.029	Hexyl alcohol	Green, fruity, apple-skin and oily	Pungent, etherial, fusel oil, fruity and alcoholic, sweet with a green top note
1-Hexanol_ 2-ethyl-	T2	T0	0.029	2-Ethylhexanol	sweet fatty fruity	citrus fresh floral oily sweet
1-Octanol	T0	wine	0.029		Waxy, green, citrus, orange and aldehydic with a fruity nuance	Waxy, green, citrus, aldehydic and floral with a sweet, fatty, coconut nuance
1-Octanol	T0	T3	0.05		Waxy, green, citrus, orange and aldehydic with a fruity nuance	Waxy, green, citrus, aldehydic and floral with a sweet, fatty, coconut nuance
1-Propanol_ 2-methyl- (CAS)	T0	T2	0.029	2-Methyl-1-propanol	fusel whiskey	ethereal winey cortex
1-Propanol_ 2-methyl- (CAS)	T0	wine	0.029	2-Methyl-1-propanol	fusel whiskey	ethereal winey cortex
1-Undecanol (CAS)	T0	T3	0.044	1-Undecanol	aldehydic soapy waxy sweet	fresh waxy rose soapy clean clothes floral citrus
1-Undecanol (CAS)	T3	wine	0.044	1-Undecanol	aldehydic soapy waxy sweet	fresh waxy rose soapy clean clothes floral citrus
2_4-Di-tert-butylphenol	T0	T1	0.029		NA	NA
2_4-Di-tert-butylphenol	T0	wine	0.029		NA	NA
2_4-Di-tert-butylphenol	T1	T2	0.029		NA	NA
2_4-Di-tert-butylphenol	T1	wine	0.029		NA	NA
2_4-Di-tert-butylphenol	T2	wine	0.029		NA	NA
2-Cyclohexen-1-one_ 3-methyl- (CAS)	T0	T1	0.029	3-Methyl-2-cyclohexen-1-one	Nutty, musty, phenolic and woody with grain-like nuances	Sweet, nutty, phenolic, walnut, fruity, almond and benzoin
2-Cyclohexen-1-one_ 3-methyl- (CAS)	T0	T2	0.029	3-Methyl-2-cyclohexen-1-one	Nutty, musty, phenolic and woody with grain-like nuances	Sweet, nutty, phenolic, walnut, fruity, almond and benzoin
2-Hexanol_ 2_5-dimethyl-_ (S)-	T0	T1	0.029	2,5-Dimethyl-2-hexanol	NA	NA
2-Hexanol_ 2_5-dimethyl-_ (S)-	T0	T2	0.029	3,5-Dimethyl-2-hexanol	NA	NA
2-methylbutyl octanoate	T0	T2	0.021		NA	NA
2-methylbutyl octanoate	T0	T3	0.032		NA	NA
2-propylthiolane	T0	T1	0.029		NA	NA
2-propylthiolane	T1	T2	0.029		NA	NA
2-propylthiolane	T1	wine	0.029		NA	NA
2-propylthiolane	T1	T3	0.05		NA	NA
Acetic acid_ hexyl ester	T2	wine	0.021	Hexyl acetate	Fruity, green, fresh, sweet, banana peel, apple and pear	Green, fruity, sweet, fatty, fresh, apple and pear
B-Phenylethyl acetate_EDIT	T1	wine	0.029	2-phenylethyl acetate	Sweet, honey, floral, rosy with a slight green nectar fruity body and mouth feel	Sweet, honey, floral rosy, with a slight yeasty honey note with a cocoa and balsamic nuance
Benzaldehyde (CAS)	T0	T2	0.029	Benzaldehyde	fruity cherry maraschino cherry oily nutty woody tropical fruit	strong sharp sweet bitter almond cherry
Benzaldehyde (CAS)	T1	T2	0.029	Benzaldehyde	fruity cherry maraschino cherry oily nutty woody tropical fruit	strong sharp sweet bitter almond cherry
Benzaldehyde (CAS)	T0	wine	0.029	Benzaldehyde	fruity cherry maraschino cherry oily nutty woody tropical fruit	strong sharp sweet bitter almond cherry
Benzaldehyde (CAS)	T1	wine	0.029	Benzaldehyde	fruity cherry maraschino cherry oily nutty woody tropical fruit	strong sharp sweet bitter almond cherry
Benzenemethanol (CAS)	T0	T2	0.029	Benzenemethanol	Chemical, fruity with balsamic nuances	Sweet, floral, fruity with chemical nuances
Benzenemethanol (CAS)	T2	wine	0.029	Benzenemethanol	Chemical, fruity with balsamic nuances	Sweet, floral, fruity with chemical nuances
Butanoic acid_ ethyl ester (CAS)	T0	T1	0.027	Ethyl butyrate	fruity, sweet, tutti frutti, apple, fresh and lifting, ethereal	fruity juicy fruit pineapple cognac
Cyclodecane	T1	wine	0.029		NA	NA
Decanoic acid (CAS)	T0	wine	0.029		soapy waxy fruity	unpleasant rancid sour fatty citrus
Decanoic acid (CAS)	T1	T2	0.029		soapy waxy fruity	unpleasant rancid sour fatty citrus
Decanoic acid (CAS)	T1	wine	0.029		soapy waxy fruity	unpleasant rancid sour fatty citrus
Decanoic acid_ ethyl ester	T0	T1	0.029	Ethyl decanoate	Waxy, fruity, sweet apple	Sweet, waxy, fruity, apple
Decanoic acid_ ethyl ester	T0	T2	0.029	Ethyl decanoate	Waxy, fruity, sweet apple	Sweet, waxy, fruity, apple
Decanoic acid_ ethyl ester	T1	T2	0.029	Ethyl decanoate	Waxy, fruity, sweet apple	Sweet, waxy, fruity, apple
Decanoic acid_ ethyl ester	T1	wine	0.029	Ethyl decanoate	Waxy, fruity, sweet apple	Sweet, waxy, fruity, apple
Diethyl Phthalate	T0	T1	0.029		NA	NA
Dodecanoic acid	T0	T2	0.029		Fatty, waxy	mild fatty coconut bay oil
Dodecanoic acid	T0	wine	0.029		Fatty, waxy	mild fatty coconut bay oil
Dodecanoic acid	T1	wine	0.029		Fatty, waxy	mild fatty coconut bay oil
ethyl 2-hydroxy-3-phenylpropanoate	T0	wine	0.021	Ethyl phenyl lactate		spicy peppery pepper black pepper
ethyl 2-hydroxy-3-phenylpropanoate	T1	wine	0.021	Ethyl phenyl lactate		spicy peppery pepper black pepper
ethyl 2-hydroxy-3-phenylpropanoate	T2	wine	0.027	Ethyl phenyl lactate		spicy peppery pepper black pepper
ethyl 4-hydroxybutanoate	T0	T2	0.021		NA	NA
ethyl 4-hydroxybutanoate	T0	wine	0.021		NA	NA
ethyl 4-hydroxybutanoate	T1	T2	0.029		NA	NA
ethyl 4-hydroxybutanoate	T1	wine	0.029		NA	NA
ethyl 4-hydroxybutanoate	T0	T3	0.032		NA	NA
ethyl 4-hydroxybutanoate	T1	T3	0.05		NA	NA
Hexanoic acid (CAS)	T0	wine	0.029		cheesy fruity phenolic fatty goaty	sour fatty sweat cheese
Hexanoic acid (CAS)	T1	wine	0.029		cheesy fruity phenolic fatty goaty	sour fatty sweat cheese
Hexanoic acid (CAS)	T1	T3	0.05		cheesy fruity phenolic fatty goaty	sour fatty sweat cheese
ISO AMYL DECANOATE	T0	T3	0.032		waxy fruity banana green creamy cheesy	waxy banana fruity sweet cognac green
ISO AMYL DECANOATE	T1	T3	0.032		waxy fruity banana green creamy cheesy	waxy banana fruity sweet cognac green
ISO AMYL DECANOATE	T2	T3	0.044		waxy fruity banana green creamy cheesy	waxy banana fruity sweet cognac green
Nonanoic acid	T0	T1	0.029		fatty, waxy and cheesy with a mild sweet creamy background	waxy dirty cheese cultured dairy
Nonanoic acid	T1	T2	0.029		fatty, waxy and cheesy with a mild sweet creamy background	waxy dirty cheese cultured dairy
Nonanoic acid	T1	wine	0.029		fatty, waxy and cheesy with a mild sweet creamy background	waxy dirty cheese cultured dairy
Nonanoic acid_ ethyl ester	T1	T3	0.05	Ethyl nonanoate	waxy, soapy, cognac, estery fruity and tropical, grape	fruity rose waxy rum wine natural tropical
Octanoic acid_ ethyl ester (CAS)	T0	T1	0.029	Ethyl caprylate	Sweet, waxy, fruity and pineapple with creamy, fatty, mushroom and cognac notes	Waxy, sweet, musty, pineapple and fruity with a creamy, dairy nuance
Octanoic acid_ ethyl ester (CAS)	T1	T2	0.029	Ethyl caprylate	Sweet, waxy, fruity and pineapple with creamy, fatty, mushroom and cognac notes	Waxy, sweet, musty, pineapple and fruity with a creamy, dairy nuance
Phenylethyl Alcohol	T0	T2	0.029	2-phenylethanol	Floral, sweet, rosey and bready	Sweet, floral, fresh and bready with a rosey honey nuance
Phenylethyl Alcohol	T0	wine	0.029	2-phenylethanol	Floral, sweet, rosey and bready	Sweet, floral, fresh and bready with a rosey honey nuance
Propanoic acid_ 2-methyl-_ 1-(1_1-dimethylethyl)-2-methyl-1_3-propanediyl ester (CAS)	T0	T1	0.029		NA	NA
Propanoic acid_ 2-methyl-_ 1-(1_1-dimethylethyl)-2-methyl-1_3-propanediyl ester (CAS)	T0	wine	0.029		NA	NA
Propanoic acid_ 2-methyl-_ 1-(1_1-dimethylethyl)-2-methyl-1_3-propanediyl ester (CAS)	T1	T2	0.029		NA	NA
Propanoic acid_ 2-methyl-_ 1-(1_1-dimethylethyl)-2-methyl-1_3-propanediyl ester (CAS)	T1	wine	0.029		NA	NA
Propanoic acid_ 2-methyl-_ 1-(1_1-dimethylethyl)-2-methyl-1_3-propanediyl ester (CAS)	T2	wine	0.029		NA	NA
terrein_EDIT	T0	T2	0.029		NA	NA
Tetradecanoic acid_ ethyl ester (CAS)	T0	T1	0.029	Ethyl tetradecanoate	Sweet, waxy, creamy	Sweet, waxy, fruity, apple
Tributil phosphate_EDIT	T0	T1	0.029		NA	NA
