# Supplementary material for: Using wasps as a tool to restore a functioning vine grape mycobiota and preserve the mycobial “terroir”
Source: Sci Rep. 2023 Oct 2;13:16544. doi: 10.1038/s41598-023-43541-9 (PMC10545793; doi:10.1038/s41598-023-43541-9)
Supplement: Supplementary file 7 — Supplementary Table 6. [file 41598_2023_43541_MOESM7_ESM.xlsx]

## Sheet: README
Supplementary Table 6
Correlations among the relative abundance of fungi found in fermentation samples (defined through metabarcoding) and the amount of volatile compounds in the corresponding samples
sheet	description	details
L5	Correlations among the relative abundance of fungi in fermentation samples and the amount of volatile compounds in the L5 samples (samples exposed to wasps fed with the 1014 S. cerevisiae strain).	Compound= name of the chemical compound, as defined in the database; fungus= fungal taxon whose abundance is correlated with the corresponding volatile compound; r= Spearman correlation r; totAbd_fungus= total relative abundance of the fungal taxon in the samples; odor type, odor, flavour type, flavor= organoleptic characteristics of the volatile compound as defined in the "The Good Scents Compan…
L7	Correlations among the relative abundance of fungi in fermentation samples and the amount of volatile compounds in the L7 samples (samples exposed to wasps fed with the 1014 S. cerevisiae strain).
L8	Correlations among the relative abundance of fungi in fermentation samples and the amount of volatile compounds in the L8 samples (samples exposed to wasps fed with the 1014 S. cerevisiae strain).

## Sheet: L5
compound	fungus	r	totAbd_fungus	odor type	odor	flavour type	flavour
(Z)-3-hexenyl butenoate	Alternaria_metachromatica	1	0.000455674	green	green vegetable	NA	NA
1-Dodecene	Alternaria_metachromatica	1	0.000455674	NA	NA	NA	NA
1-Hexanol	Alternaria_metachromatica	1	0.000455674	herbal	Pungent, etherial, fusel oil, fruity and alcoholic, sweet with a green top note	green	Green, fruity, apple-skin and oily
1-Hexanol_ 2-ethyl-	Alternaria_metachromatica	1	0.000455674	floral	citrus fresh floral oily sweet	fatty	sweet fatty fruity
1-Undecanol (CAS)	Alternaria_metachromatica	-1	0.000455674	waxy	fresh waxy rose soapy clean clothes floral citrus	aldehydic	aldehydic soapy waxy sweet
2_3-Pentanedione (CAS)	Alternaria_metachromatica	1	0.000455674	buttery	Buttery, nutty, toasted, caramellic, diacetyl and acetoin notes	toasted	Toasted, buttery and caramellic with marshmallow and molasses nuances
2-Cyclohexen-1-one_ 3-methyl- (CAS)	Alternaria_metachromatica	1	0.000455674	nutty	Sweet, nutty, phenolic, walnut, fruity, almond and benzoin	nutty	Nutty, musty, phenolic and woody with grain-like nuances
2-Hexanol_ 2_5-dimethyl-_ (S)-	Alternaria_metachromatica	1	0.000455674	NA	NA	NA	NA
2-propylthiolane	Alternaria_metachromatica	1	0.000455674	NA	NA	NA	NA
4-nitrophthalamide	Alternaria_metachromatica	-1	0.000455674	NA	NA	NA	NA
Acetic acid_ hexyl ester	Alternaria_metachromatica	1	0.000455674	fruity	Fruity, green, fresh, sweet, banana peel, apple and pear	fruity	Fruity, green, fresh, sweet, banana peel, apple and pear
Acetic acid_ hydroxy-_ methyl ester (CAS)	Alternaria_metachromatica	1	0.000455674	NA	NA	NA	NA
B-Phenylethyl acetate_EDIT	Alternaria_metachromatica	1	0.000455674	buttery	sweet buttery creamy dairy milky fatty	creamy	creamy dairy sweet oily milky buttery
Benzenemethanol (CAS)	Alternaria_metachromatica	1	0.000455674	floral	Chemical, fruity with balsamic nuances	fruity	Chemical, fruity with balsamic nuances
Decanoic acid_ ethyl ester	Alternaria_metachromatica	1	0.000455674	waxy	Waxy, fruity, sweet apple	waxy	Waxy, fruity, sweet apple
Diethyl Phthalate	Alternaria_metachromatica	1	0.000455674	NA	NA	NA	NA
Hexadecanoic acid_ ethyl ester	Alternaria_metachromatica	1	0.000455674	waxy	Waxy, fruity, creamy and milky with a balsamic nuance	waxy	Waxy, fruity, creamy and fermented with a vanilla, balsamic nuance
Nonanoic acid	Alternaria_metachromatica	1	0.000455674	waxy	Waxy, dirty and cheesy with a cultured dairy nuance	fatty	Fatty, waxy and cheesy with a mild sweet creamy background
Nonanoic acid_ ethyl ester	Alternaria_metachromatica	1	0.000455674	waxy	Waxy, cognac, estery, fruity apple and banana, tropical, winey	waxy	fatty-oily, fruity, nutty, wine-note; estry, green, waxy with banana and tropical nuances
1_2-Benzenedicarboxylic acid_ bis(2-methylpropyl) ester	Ascomycota_unidentified	-1	0.000919559	NA	NA	NA	NA
1-Butanol_ 2-methyl_EDIT	Ascomycota_unidentified	-1	0.000919559	ethereal	ethereal alcoholic fatty greasy cocoa whiskey fusel leathery	ethereal	ethereal alcoholic fatty greasy cocoa whiskey fusel leathery
1-Butanol_ 3-methyl-	Ascomycota_unidentified	-1	0.000919559	fermented	Fusel, alcoholic, pungent, etherial, cognac, fruity, banana and molasses	fusel	Fusel, fermented, fruity, banana, etherial and cognac
1-Butanol_ 3-methyl-_ acetate	Ascomycota_unidentified	-1	0.000919559	fruity	sweet, fruity, estery, banana- and pear-like	fruity	Sweet fruity, banana-Iike with a green ripe nuance
1-Heptadecanol (CAS)	Ascomycota_unidentified	-1	0.000919559	NA	NA	NA	NA
1-Octanol	Ascomycota_unidentified	-1	0.000919559	waxy	Waxy, green, citrus, aldehydic and floral with a sweet, fatty, coconut nuance	waxy	Waxy, green, citrus, orange and aldehydic with a fruity nuance
1-Propanol_ 2-methyl- (CAS)	Ascomycota_unidentified	-1	0.000919559	ethereal	ethereal winey cortex	ethereal	fusel whiskey
2_4-Di-tert-butylphenol	Ascomycota_unidentified	-1	0.000919559	NA	NA	NA	NA
4-(1-ethoxy-1-methylethyl)-1H-1_2_3-triazole	Ascomycota_unidentified	-1	0.000919559	NA	NA	NA	NA
Butanoic acid_ ethyl ester (CAS)	Ascomycota_unidentified	-1	0.000919559	fruity	Sweet, fruity, tutti frutti, lifting and diffusive	fruity	Fruity, sweet, tutti frutti, apple, fresh and lifting, ethereal
Cyclodecane	Ascomycota_unidentified	1	0.000919559	NA	NA	NA	NA
Decanoic acid (CAS)	Ascomycota_unidentified	-1	0.000919559	fatty	soapy waxy fruity	soapy	soapy waxy fruity
Dodecanoic acid	Ascomycota_unidentified	-1	0.000919559	fatty	Fatty, waxy	waxy	Fatty, waxy
ethyl 2-hydroxy-3-phenylpropanoate	Ascomycota_unidentified	-1	0.000919559	spicy	black pepper like aroma	NA	NA
ethyl 4-hydroxybutanoate	Ascomycota_unidentified	-1	0.000919559	caramellic	caramel	NA	NA
Ethyl Acetate	Ascomycota_unidentified	-1	0.000919559	ethereal	Etherial, fruity, sweet, grape and rum-like	ethereal	Etherial, fruity, sweet, with a grape and cherry nuance
Hexanoic acid (CAS)	Ascomycota_unidentified	-1	0.000919559	fatty	sour fatty sweat cheese	cheesy	cheesy fruity phenolic fatty goaty
Hexanoic acid_ ethyl ester (CAS)	Ascomycota_unidentified	-1	0.000919559	fruity	Sweet, fruity, pineapple, waxy, fatty and estry with a green banana nuance	fruity	Sweet, pineapple, fruity, waxy and banana with a green, estry nuance
Octanoic acid_ ethyl ester (CAS)	Ascomycota_unidentified	-1	0.000919559	waxy	Sweet, waxy, fruity and pineapple with creamy, fatty, mushroom and cognac notes	green	Green, fruity, waxy, citrus, aldehydic and fatty
Propanoic acid_ 2-methyl-_ 1-(1_1-dimethylethyl)-2-methyl-1_3-propanediyl ester (CAS)	Ascomycota_unidentified	-1	0.000919559	NA	NA	NA	NA
Thiophene_ tetrahydro-2-methyl- (CAS)	Ascomycota_unidentified	-0.5	0.000919559	NA	NA	NA	NA
1-Dodecanol (CAS)	Aspergillus_cibarius	1	0.000129422	waxy	earthy soapy waxy fatty honey coconut	soapy	soapy waxy clean aldehydic earthy cilantro watery fatty greasy
1-Hexadecanol	Aspergillus_cibarius	1	0.000129422	waxy	waxy clean greasy floral oily	waxy	waxy clean laundered cloth greasy oily fatty
2_3-DIMETHYLBENZALDEHYDE	Aspergillus_cibarius	1	0.000129422	NA	NA	NA	NA
(Z)-3-hexenyl butenoate	Aspergillus_flavus	1	9.17805e-05	green	green vegetable	NA	NA
1-Dodecene	Aspergillus_flavus	1	9.17805e-05	NA	NA	NA	NA
1-Hexanol	Aspergillus_flavus	1	9.17805e-05	herbal	Pungent, etherial, fusel oil, fruity and alcoholic, sweet with a green top note	green	Green, fruity, apple-skin and oily
1-Hexanol_ 2-ethyl-	Aspergillus_flavus	1	9.17805e-05	citrus	citrus fresh floral oily sweet	fatty	sweet fatty fruity
1-Undecanol (CAS)	Aspergillus_flavus	-1	9.17805e-05	waxy	fresh waxy rose soapy clean clothes floral citrus	aldehydic	aldehydic soapy waxy sweet
Acetic acid_ hexyl ester	Aspergillus_flavus	1	9.17805e-05	fruity	Fruity, green, fresh, sweet, banana peel, apple and pear	fruity	Fruity, green, fresh, sweet, banana peel, apple and pear
Butanoic acid_ ethyl ester (CAS)	Aspergillus_flavus	0.5	9.17805e-05	fruity	Sweet, fruity, tutti frutti, lifting and diffusive	fruity	Fruity, sweet, tutti frutti, apple, fresh and lifting, ethereal
Methoxyacetic acid_ 3-methylbutyl ester	Aspergillus_flavus	0.866025	9.17805e-05	NA	NA	NA	NA
Phenol_ 4-amino-	Aspergillus_flavus	0.5	9.17805e-05	NA	NA	NA	NA
1-PHENYL-2-(TRIDEUTEROETHYL)-CHLORIDE	Aspergillus_ibericus	1	0.0905686	NA	NA	NA	NA
Acetaldehyde	Aspergillus_ibericus	1	0.0905686	ethereal	Pungent, etherial, fresh, lifting, penetrating, fruity and musty	pungent	Pungent, fresh, aldehydic, refreshing and green
Acetic acid_ 2-phenylethyl ester	Aspergillus_ibericus	1	0.0905686	floral	Sweet, honey, floral rosy, with a slight yeasty honey note with a cocoa and balsamic nuance	honey	Sweet, honey, floral, rosy with a slight green nectar fruity body and mouth feel
Acetoin	Aspergillus_ibericus	1	0.0905686	buttery	sweet buttery creamy dairy milky fatty	creamy	creamy dairy sweet oily milky buttery
Benzaldehyde (CAS)	Aspergillus_ibericus	1	0.0905686	fruity	fruity cherry maraschino cherry oily nutty woody tropical fruit	fruity	Sweet, oily, almond, cherry, nutty and woody
Benzene_ 1_3-dimethyl- (CAS)	Aspergillus_ibericus	1	0.0905686	plastic	plastic	NA	NA
ISO AMYL DECANOATE	Aspergillus_ibericus	-0.5	0.0905686	waxy	waxy fruity banana green creamy cheesy	waxy	Creamy and fruity with a fatty waxy nuance
ethyl 2-hydroxy-3-phenylpropanoate	Aureobasidium_pullulans	-0.5	0.000652144	spicy	black pepper like aroma	NA	NA
ethyl 4-hydroxybutanoate	Aureobasidium_pullulans	-0.5	0.000652144	caramellic	caramel	NA	NA
Nonanoic acid	Aureobasidium_pullulans	0.5	0.000652144	waxy	Waxy, dirty and cheesy with a cultured dairy nuance	fatty	Fatty, waxy and cheesy with a mild sweet creamy background
Phenylethyl Alcohol	Aureobasidium_pullulans	-0.5	0.000652144	floral	Sweet, floral, fresh and bready with a rosey honey nuance	floral	Floral, sweet, rosey and bready
1-PHENYL-2-(TRIDEUTEROETHYL)-CHLORIDE	Botrytis_caroliniana	1	0.00146244	NA	NA	NA	NA
1-Dodecanol (CAS)	Candida_sp	1	0.00066868	waxy	earthy soapy waxy fatty honey coconut	soapy	soapy waxy clean aldehydic earthy cilantro watery fatty greasy
1-Hexadecanol	Candida_sp	1	0.00066868	waxy	waxy clean greasy floral oily	waxy	waxy clean laundered cloth greasy oily fatty
2_3-DIMETHYLBENZALDEHYDE	Candida_sp	1	0.00066868	NA	NA	NA	NA
Propanoic acid_ 2-hydroxy-_ ethyl ester (CAS)	Candida_sp	1	0.00066868	fruity	Sweet, fruity, acidic, etherial with a brown nuance	fruity	Sweet, fruity, creamy, pineapple-like with a caramellic brown nuance
Thiophene_ tetrahydro-2-methyl- (CAS)	Candida_sp	-0.866025	0.00066868	NA	NA	NA	NA
1-Dodecanol (CAS)	Cladosporium_sphaerospermum	1	8.62813e-05	waxy	earthy soapy waxy fatty honey coconut	soapy	soapy waxy clean aldehydic earthy cilantro watery fatty greasy
1-Hexadecanol	Cladosporium_sphaerospermum	1	8.62813e-05	waxy	waxy clean greasy floral oily	waxy	waxy clean laundered cloth greasy oily fatty
2_3-DIMETHYLBENZALDEHYDE	Cladosporium_sphaerospermum	1	8.62813e-05	NA	NA	NA	NA
Nonanoic acid_ ethyl ester	Cladosporium_sphaerospermum	-0.866025	8.62813e-05	waxy	Waxy, cognac, estery, fruity apple and banana, tropical, winey	waxy	fatty-oily, fruity, nutty, wine-note; estry, green, waxy with banana and tropical nuances
2-methylbutyl octanoate	Claviceps_purpurea	1	4.45534e-05	NA	NA	NA	NA
ISO AMYL DECANOATE	Claviceps_purpurea	1	4.45534e-05	waxy	waxy fruity banana green creamy cheesy	waxy	Creamy and fruity with a fatty waxy nuance
Methoxyacetic acid_ 3-methylbutyl ester	Claviceps_purpurea	1	4.45534e-05	NA	NA	NA	NA
1-PHENYL-2-(TRIDEUTEROETHYL)-CHLORIDE	Cryptococcus_albidus	1	0.000153941	NA	NA	NA	NA
1-PHENYL-2-(TRIDEUTEROETHYL)-CHLORIDE	Cryptococcus_victoriae	1	0.000461823	NA	NA	NA	NA
Acetaldehyde	Cryptococcus_victoriae	1	0.000461823	ethereal	Pungent, etherial, fresh, lifting, penetrating, fruity and musty	pungent	Pungent, fresh, aldehydic, refreshing and green
Acetic acid_ 2-phenylethyl ester	Cryptococcus_victoriae	1	0.000461823	floral	Sweet, honey, floral rosy, with a slight yeasty honey note with a cocoa and balsamic nuance	honey	Sweet, honey, floral, rosy with a slight green nectar fruity body and mouth feel
Acetoin	Cryptococcus_victoriae	1	0.000461823	buttery	sweet buttery creamy dairy milky fatty	creamy	creamy dairy sweet oily milky buttery
Benzaldehyde (CAS)	Cryptococcus_victoriae	1	0.000461823	fruity	fruity cherry maraschino cherry oily nutty woody tropical fruit	fruity	Sweet, oily, almond, cherry, nutty and woody
Benzene_ 1_3-dimethyl- (CAS)	Cryptococcus_victoriae	1	0.000461823	plastic	plastic	NA	NA
Nonanoic acid_ ethyl ester	Davidiella_tassiana	0.5	0.0102275	waxy	Waxy, cognac, estery, fruity apple and banana, tropical, winey	waxy	fatty-oily, fruity, nutty, wine-note; estry, green, waxy with banana and tropical nuances
1-Dodecanol (CAS)	Epicoccum_nigrum	1	0.000215703	waxy	earthy soapy waxy fatty honey coconut	soapy	soapy waxy clean aldehydic earthy cilantro watery fatty greasy
1-Hexadecanol	Epicoccum_nigrum	1	0.000215703	waxy	waxy clean greasy floral oily	waxy	waxy clean laundered cloth greasy oily fatty
2_3-DIMETHYLBENZALDEHYDE	Epicoccum_nigrum	1	0.000215703	NA	NA	NA	NA
Diethyl Phthalate	Epicoccum_nigrum	-0.866025	0.000215703	NA	NA	NA	NA
Nonanoic acid	Epicoccum_nigrum	-0.866025	0.000215703	waxy	Waxy, dirty and cheesy with a cultured dairy nuance	fatty	Fatty, waxy and cheesy with a mild sweet creamy background
1-Dodecanol (CAS)	Fusarium_chlamydosporum	1	2.15703e-05	waxy	earthy soapy waxy fatty honey coconut	soapy	soapy waxy clean aldehydic earthy cilantro watery fatty greasy
1-Hexadecanol	Fusarium_chlamydosporum	1	2.15703e-05	waxy	waxy clean greasy floral oily	waxy	waxy clean laundered cloth greasy oily fatty
2_3-DIMETHYLBENZALDEHYDE	Fusarium_chlamydosporum	1	2.15703e-05	NA	NA	NA	NA
ISO AMYL DECANOATE	Fusarium_chlamydosporum	-0.5	2.15703e-05	waxy	waxy fruity banana green creamy cheesy	waxy	Creamy and fruity with a fatty waxy nuance
2-methylbutyl octanoate	Fusarium_sp	1	0.00013366	NA	NA	NA	NA
Diethyl Phthalate	Fusarium_sp	0.866025	0.00013366	NA	NA	NA	NA
Dodecanoic acid	Fusarium_sp	0.866025	0.00013366	fatty	Fatty, waxy	waxy	Fatty, waxy
ethyl 2-hydroxy-3-phenylpropanoate	Fusarium_sp	0.866025	0.00013366	spicy	black pepper like aroma	NA	NA
ethyl 4-hydroxybutanoate	Fusarium_sp	0.866025	0.00013366	caramellic	caramel	NA	NA
Nonanoic acid	Fusarium_sp	0.866025	0.00013366	waxy	Waxy, dirty and cheesy with a cultured dairy nuance	fatty	Fatty, waxy and cheesy with a mild sweet creamy background
Phenylethyl Alcohol	Fusarium_sp	0.866025	0.00013366	floral	Sweet, floral, fresh and bready with a rosey honey nuance	floral	Floral, sweet, rosey and bready
1_2-Benzenedicarboxylic acid_ bis(2-methylpropyl) ester	Hanseniaspora_vineae	1	0.0132463	NA	NA	NA	NA
1-Butanol_ 2-methyl_EDIT	Hanseniaspora_vineae	1	0.0132463	ethereal	ethereal alcoholic fatty greasy cocoa whiskey fusel leathery	ethereal	ethereal alcoholic fatty greasy cocoa whiskey fusel leathery
1-Butanol_ 3-methyl-	Hanseniaspora_vineae	1	0.0132463	fermented	Fusel, alcoholic, pungent, etherial, cognac, fruity, banana and molasses	fusel	Fusel, fermented, fruity, banana, etherial and cognac
1-Butanol_ 3-methyl-_ acetate	Hanseniaspora_vineae	1	0.0132463	fruity	sweet, fruity, estery, banana- and pear-like	fruity	Sweet fruity, banana-Iike with a green ripe nuance
1-Heptadecanol (CAS)	Hanseniaspora_vineae	1	0.0132463	NA	NA	NA	NA
1-Octanol	Hanseniaspora_vineae	1	0.0132463	waxy	Waxy, green, citrus, aldehydic and floral with a sweet, fatty, coconut nuance	waxy	Waxy, green, citrus, orange and aldehydic with a fruity nuance
1-Propanol_ 2-methyl- (CAS)	Hanseniaspora_vineae	1	0.0132463	ethereal	ethereal winey cortex	ethereal	fusel whiskey
2_4-Di-tert-butylphenol	Hanseniaspora_vineae	1	0.0132463	NA	NA	NA	NA
4-(1-ethoxy-1-methylethyl)-1H-1_2_3-triazole	Hanseniaspora_vineae	1	0.0132463	NA	NA	NA	NA
Diethyl Phthalate	Hanseniaspora_vineae	0.5	0.0132463	NA	NA	NA	NA
Dodecanoic acid	Hanseniaspora_vineae	1	0.0132463	fatty	Fatty, waxy	waxy	Fatty, waxy
ethyl 2-hydroxy-3-phenylpropanoate	Hanseniaspora_vineae	1	0.0132463	spicy	black pepper like aroma	NA	NA
ethyl 4-hydroxybutanoate	Hanseniaspora_vineae	1	0.0132463	caramellic	caramel	NA	NA
Nonanoic acid	Hanseniaspora_vineae	0.5	0.0132463	waxy	Waxy, dirty and cheesy with a cultured dairy nuance	fatty	Fatty, waxy and cheesy with a mild sweet creamy background
Phenylethyl Alcohol	Hanseniaspora_vineae	1	0.0132463	floral	Sweet, floral, fresh and bready with a rosey honey nuance	floral	Floral, sweet, rosey and bready
1-PHENYL-2-(TRIDEUTEROETHYL)-CHLORIDE	Herpotrichiellaceae_sp	1	0.000179598	NA	NA	NA	NA
Acetaldehyde	Herpotrichiellaceae_sp	1	0.000179598	ethereal	Pungent, etherial, fresh, lifting, penetrating, fruity and musty	pungent	Pungent, fresh, aldehydic, refreshing and green
Acetic acid_ 2-phenylethyl ester	Herpotrichiellaceae_sp	1	0.000179598	floral	Sweet, honey, floral rosy, with a slight yeasty honey note with a cocoa and balsamic nuance	honey	Sweet, honey, floral, rosy with a slight green nectar fruity body and mouth feel
Acetoin	Herpotrichiellaceae_sp	1	0.000179598	buttery	sweet buttery creamy dairy milky fatty	creamy	creamy dairy sweet oily milky buttery
Benzaldehyde (CAS)	Herpotrichiellaceae_sp	1	0.000179598	fruity	fruity cherry maraschino cherry oily nutty woody tropical fruit	fruity	Sweet, oily, almond, cherry, nutty and woody
Benzene_ 1_3-dimethyl- (CAS)	Herpotrichiellaceae_sp	1	0.000179598	plastic	plastic	NA	NA
Dodecanoic acid_ ethyl ester (EDIT)	Herpotrichiellaceae_sp	1	0.000179598	waxy	Sweet, waxy, soapy and rummy with a creamy, floral nuance	waxy	Waxy, soapy and floral with a creamy, dairy and fruity nuance
1-PHENYL-2-(TRIDEUTEROETHYL)-CHLORIDE	Herpotrichiellaceae_unidentified	1	0.000153941	NA	NA	NA	NA
Acetaldehyde	Herpotrichiellaceae_unidentified	1	0.000153941	ethereal	Pungent, etherial, fresh, lifting, penetrating, fruity and musty	pungent	Pungent, fresh, aldehydic, refreshing and green
Acetic acid_ 2-phenylethyl ester	Herpotrichiellaceae_unidentified	1	0.000153941	floral	Sweet, honey, floral rosy, with a slight yeasty honey note with a cocoa and balsamic nuance	honey	Sweet, honey, floral, rosy with a slight green nectar fruity body and mouth feel
Acetoin	Herpotrichiellaceae_unidentified	1	0.000153941	buttery	sweet buttery creamy dairy milky fatty	creamy	creamy dairy sweet oily milky buttery
Benzaldehyde (CAS)	Herpotrichiellaceae_unidentified	1	0.000153941	fruity	fruity cherry maraschino cherry oily nutty woody tropical fruit	fruity	Sweet, oily, almond, cherry, nutty and woody
Benzene_ 1_3-dimethyl- (CAS)	Herpotrichiellaceae_unidentified	1	0.000153941	plastic	plastic	NA	NA
Dodecanoic acid_ ethyl ester (EDIT)	Herpotrichiellaceae_unidentified	1	0.000153941	waxy	Sweet, waxy, soapy and rummy with a creamy, floral nuance	waxy	Waxy, soapy and floral with a creamy, dairy and fruity nuance
ISO AMYL DECANOATE	Herpotrichiellaceae_unidentified	-0.5	0.000153941	waxy	waxy fruity banana green creamy cheesy	waxy	Creamy and fruity with a fatty waxy nuance
1_2-Benzenedicarboxylic acid_ bis(2-methylpropyl) ester	Issatchenkia_terricola	1	0.00407489	NA	NA	NA	NA
1-Butanol_ 2-methyl_EDIT	Issatchenkia_terricola	1	0.00407489	ethereal	ethereal alcoholic fatty greasy cocoa whiskey fusel leathery	ethereal	ethereal alcoholic fatty greasy cocoa whiskey fusel leathery
1-Butanol_ 3-methyl-	Issatchenkia_terricola	1	0.00407489	fermented	Fusel, alcoholic, pungent, etherial, cognac, fruity, banana and molasses	fusel	Fusel, fermented, fruity, banana, etherial and cognac
1-Butanol_ 3-methyl-_ acetate	Issatchenkia_terricola	1	0.00407489	fruity	sweet, fruity, estery, banana- and pear-like	fruity	Sweet fruity, banana-Iike with a green ripe nuance
1-Heptadecanol (CAS)	Issatchenkia_terricola	1	0.00407489	NA	NA	NA	NA
1-Octanol	Issatchenkia_terricola	1	0.00407489	waxy	Waxy, green, citrus, aldehydic and floral with a sweet, fatty, coconut nuance	waxy	Waxy, green, citrus, orange and aldehydic with a fruity nuance
1-Propanol_ 2-methyl- (CAS)	Issatchenkia_terricola	1	0.00407489	ethereal	ethereal winey cortex	ethereal	fusel whiskey
2_4-Di-tert-butylphenol	Issatchenkia_terricola	1	0.00407489	NA	NA	NA	NA
4-(1-ethoxy-1-methylethyl)-1H-1_2_3-triazole	Issatchenkia_terricola	1	0.00407489	NA	NA	NA	NA
2-methylbutyl octanoate	Lachancea_thermotolerans	1	2.22767e-05	NA	NA	NA	NA
ISO AMYL DECANOATE	Lachancea_thermotolerans	1	2.22767e-05	waxy	waxy fruity banana green creamy cheesy	waxy	Creamy and fruity with a fatty waxy nuance
Methoxyacetic acid_ 3-methylbutyl ester	Lachancea_thermotolerans	1	2.22767e-05	NA	NA	NA	NA
2-Cyclohexen-1-one_ 3-methyl- (CAS)	Leptosphaeria,biglobosa	-0.5	6.54173e-05	nutty	Sweet, nutty, phenolic, walnut, fruity, almond and benzoin	nutty	Nutty, musty, phenolic and woody with grain-like nuances
4-nitrophthalamide	Leptosphaeria,biglobosa	0.5	6.54173e-05	NA	NA	NA	NA
Diethyl Phthalate	Leptosphaeria,biglobosa	-0.5	6.54173e-05	NA	NA	NA	NA
Dodecanoic acid	Leptosphaeria,biglobosa	0.5	6.54173e-05	fatty	Fatty, waxy	waxy	Fatty, waxy
ethyl 2-hydroxy-3-phenylpropanoate	Leptosphaeria,biglobosa	0.5	6.54173e-05	spicy	black pepper like aroma	NA	NA
ethyl 4-hydroxybutanoate	Leptosphaeria,biglobosa	0.5	6.54173e-05	caramellic	caramel	NA	NA
Nonanoic acid	Leptosphaeria,biglobosa	-0.5	6.54173e-05	waxy	Waxy, dirty and cheesy with a cultured dairy nuance	fatty	Fatty, waxy and cheesy with a mild sweet creamy background
Phenylethyl Alcohol	Leptosphaeria,biglobosa	0.5	6.54173e-05	floral	Sweet, floral, fresh and bready with a rosey honey nuance	floral	Floral, sweet, rosey and bready
2_3-DIMETHYLBENZALDEHYDE	Leptosphaerulina_chartarum	-0.5	5.13136e-05	NA	NA	NA	NA
1-PHENYL-2-(TRIDEUTEROETHYL)-CHLORIDE	Lophiostoma_sp	1	2.56568e-05	NA	NA	NA	NA
Acetaldehyde	Lophiostoma_sp	1	2.56568e-05	ethereal	Pungent, etherial, fresh, lifting, penetrating, fruity and musty	pungent	Pungent, fresh, aldehydic, refreshing and green
Acetic acid_ 2-phenylethyl ester	Lophiostoma_sp	1	2.56568e-05	floral	Sweet, honey, floral rosy, with a slight yeasty honey note with a cocoa and balsamic nuance	honey	Sweet, honey, floral, rosy with a slight green nectar fruity body and mouth feel
Acetoin	Lophiostoma_sp	1	2.56568e-05	buttery	sweet buttery creamy dairy milky fatty	creamy	creamy dairy sweet oily milky buttery
Benzaldehyde (CAS)	Lophiostoma_sp	1	2.56568e-05	fruity	fruity cherry maraschino cherry oily nutty woody tropical fruit	fruity	Sweet, oily, almond, cherry, nutty and woody
Benzene_ 1_3-dimethyl- (CAS)	Lophiostoma_sp	1	2.56568e-05	plastic	plastic	NA	NA
Dodecanoic acid_ ethyl ester (EDIT)	Lophiostoma_sp	1	2.56568e-05	waxy	Sweet, waxy, soapy and rummy with a creamy, floral nuance	waxy	Waxy, soapy and floral with a creamy, dairy and fruity nuance
ISO AMYL DECANOATE	Lophiostoma_sp	-0.5	2.56568e-05	waxy	waxy fruity banana green creamy cheesy	waxy	Creamy and fruity with a fatty waxy nuance
2-methylbutyl octanoate	Metschnikowia_sp	1	4.45534e-05	NA	NA	NA	NA
ISO AMYL DECANOATE	Metschnikowia_sp	1	4.45534e-05	waxy	waxy fruity banana green creamy cheesy	waxy	Creamy and fruity with a fatty waxy nuance
Methoxyacetic acid_ 3-methylbutyl ester	Metschnikowia_sp	1	4.45534e-05	NA	NA	NA	NA
1-PHENYL-2-(TRIDEUTEROETHYL)-CHLORIDE	Penicillium_sp	1	0.000487479	NA	NA	NA	NA
Acetaldehyde	Penicillium_sp	1	0.000487479	ethereal	Pungent, etherial, fresh, lifting, penetrating, fruity and musty	pungent	Pungent, fresh, aldehydic, refreshing and green
Acetic acid_ 2-phenylethyl ester	Penicillium_sp	1	0.000487479	floral	Sweet, honey, floral rosy, with a slight yeasty honey note with a cocoa and balsamic nuance	honey	Sweet, honey, floral, rosy with a slight green nectar fruity body and mouth feel
Acetoin	Penicillium_sp	1	0.000487479	buttery	sweet buttery creamy dairy milky fatty	creamy	creamy dairy sweet oily milky buttery
Benzaldehyde (CAS)	Penicillium_sp	1	0.000487479	fruity	fruity cherry maraschino cherry oily nutty woody tropical fruit	fruity	Sweet, oily, almond, cherry, nutty and woody
Benzene_ 1_3-dimethyl- (CAS)	Penicillium_sp	1	0.000487479	plastic	plastic	NA	NA
Dodecanoic acid_ ethyl ester (EDIT)	Penicillium_sp	1	0.000487479	waxy	Sweet, waxy, soapy and rummy with a creamy, floral nuance	waxy	Waxy, soapy and floral with a creamy, dairy and fruity nuance
2_3-DIMETHYLBENZALDEHYDE	Penicillium_spinulosum	-0.5	0.00423337	NA	NA	NA	NA
2_3-DIMETHYLBENZALDEHYDE	Phoma_sp	-0.866025	4.79335e-05	NA	NA	NA	NA
Nonanoic acid_ ethyl ester	Phoma_sp	0.5	4.79335e-05	waxy	Waxy, cognac, estery, fruity apple and banana, tropical, winey	waxy	fatty-oily, fruity, nutty, wine-note; estry, green, waxy with banana and tropical nuances
1-Dodecanol (CAS)	Pichia_fermentans	-0.5	6.683e-05	waxy	earthy soapy waxy fatty honey coconut	soapy	soapy waxy clean aldehydic earthy cilantro watery fatty greasy
2_4-Di-tert-butylphenol	Pichia_fermentans	0.866025	6.683e-05	NA	NA	NA	NA
2-Hexanol_ 2_5-dimethyl-_ (S)-	Pichia_fermentans	0.866025	6.683e-05	NA	NA	NA	NA
Acetaldehyde	Pichia_fermentans	-0.5	6.683e-05	ethereal	Pungent, etherial, fresh, lifting, penetrating, fruity and musty	pungent	Pungent, fresh, aldehydic, refreshing and green
ISO AMYL DECANOATE	Pichia_fermentans	1	6.683e-05	waxy	waxy fruity banana green creamy cheesy	waxy	Creamy and fruity with a fatty waxy nuance
1_2-Benzenedicarboxylic acid_ bis(2-methylpropyl) ester	Pichia_sp	1	0.0195554	NA	NA	NA	NA
1-Butanol_ 2-methyl_EDIT	Pichia_sp	1	0.0195554	ethereal	ethereal alcoholic fatty greasy cocoa whiskey fusel leathery	ethereal	ethereal alcoholic fatty greasy cocoa whiskey fusel leathery
1-Butanol_ 3-methyl-	Pichia_sp	1	0.0195554	fermented	Fusel, alcoholic, pungent, etherial, cognac, fruity, banana and molasses	fusel	Fusel, fermented, fruity, banana, etherial and cognac
1-Butanol_ 3-methyl-_ acetate	Pichia_sp	1	0.0195554	fruity	sweet, fruity, estery, banana- and pear-like	fruity	Sweet fruity, banana-Iike with a green ripe nuance
Acetic acid_ hexyl ester	Pichia_sp	0.5	0.0195554	fruity	Fruity, green, fresh, sweet, banana peel, apple and pear	fruity	Fruity, green, fresh, sweet, banana peel, apple and pear
Benzaldehyde (CAS)	Pichia_sp	-0.866025	0.0195554	fruity	fruity cherry maraschino cherry oily nutty woody tropical fruit	fruity	Sweet, oily, almond, cherry, nutty and woody
Butanoic acid_ ethyl ester (CAS)	Pichia_sp	1	0.0195554	fruity	Sweet, fruity, tutti frutti, lifting and diffusive	fruity	Fruity, sweet, tutti frutti, apple, fresh and lifting, ethereal
Methoxyacetic acid_ 3-methylbutyl ester	Pichia_sp	0.866025	0.0195554	NA	NA	NA	NA
Phenol_ 4-amino-	Pichia_sp	1	0.0195554	NA	NA	NA	NA
2-methylbutyl octanoate	Pleospora_herbarum	1	2.22767e-05	NA	NA	NA	NA
ISO AMYL DECANOATE	Pleospora_herbarum	1	2.22767e-05	waxy	waxy fruity banana green creamy cheesy	waxy	Creamy and fruity with a fatty waxy nuance
Methoxyacetic acid_ 3-methylbutyl ester	Pleospora_herbarum	1	2.22767e-05	NA	NA	NA	NA
1-PHENYL-2-(TRIDEUTEROETHYL)-CHLORIDE	Pleosporales_unidentified	1	0.000359195	NA	NA	NA	NA
Acetaldehyde	Pleosporales_unidentified	1	0.000359195	ethereal	Pungent, etherial, fresh, lifting, penetrating, fruity and musty	pungent	Pungent, fresh, aldehydic, refreshing and green
Acetic acid_ 2-phenylethyl ester	Pleosporales_unidentified	1	0.000359195	floral	Sweet, honey, floral rosy, with a slight yeasty honey note with a cocoa and balsamic nuance	honey	Sweet, honey, floral, rosy with a slight green nectar fruity body and mouth feel
Acetoin	Pleosporales_unidentified	1	0.000359195	buttery	sweet buttery creamy dairy milky fatty	creamy	creamy dairy sweet oily milky buttery
Benzaldehyde (CAS)	Pleosporales_unidentified	1	0.000359195	fruity	fruity cherry maraschino cherry oily nutty woody tropical fruit	fruity	Sweet, oily, almond, cherry, nutty and woody
Benzene_ 1_3-dimethyl- (CAS)	Pleosporales_unidentified	1	0.000359195	plastic	plastic	NA	NA
1_2-Benzenedicarboxylic acid_ bis(2-methylpropyl) ester	Rhinocladiella_sp	1	8.84003e-05	NA	NA	NA	NA
1-Butanol_ 2-methyl_EDIT	Rhinocladiella_sp	1	8.84003e-05	ethereal	ethereal alcoholic fatty greasy cocoa whiskey fusel leathery	ethereal	ethereal alcoholic fatty greasy cocoa whiskey fusel leathery
1-Butanol_ 3-methyl-	Rhinocladiella_sp	1	8.84003e-05	fermented	Fusel, alcoholic, pungent, etherial, cognac, fruity, banana and molasses	fusel	Fusel, fermented, fruity, banana, etherial and cognac
1-Butanol_ 3-methyl-_ acetate	Rhinocladiella_sp	1	8.84003e-05	fruity	sweet, fruity, estery, banana- and pear-like	fruity	Sweet fruity, banana-Iike with a green ripe nuance
1-Heptadecanol (CAS)	Rhinocladiella_sp	1	8.84003e-05	NA	NA	NA	NA
1-Octanol	Rhinocladiella_sp	1	8.84003e-05	waxy	Waxy, green, citrus, aldehydic and floral with a sweet, fatty, coconut nuance	waxy	Waxy, green, citrus, orange and aldehydic with a fruity nuance
1-Propanol_ 2-methyl- (CAS)	Rhinocladiella_sp	1	8.84003e-05	ethereal	ethereal winey cortex	ethereal	fusel whiskey
2_4-Di-tert-butylphenol	Rhinocladiella_sp	1	8.84003e-05	NA	NA	NA	NA
Nonanoic acid_ ethyl ester	Rhinocladiella_sp	0.5	8.84003e-05	waxy	Waxy, cognac, estery, fruity apple and banana, tropical, winey	waxy	fatty-oily, fruity, nutty, wine-note; estry, green, waxy with banana and tropical nuances
Nonanoic acid_ ethyl ester	Saccharomyces_cerevisiae	0.5	1.3142	waxy	Waxy, cognac, estery, fruity apple and banana, tropical, winey	waxy	fatty-oily, fruity, nutty, wine-note; estry, green, waxy with banana and tropical nuances
Nonanoic acid_ ethyl ester	Schizosaccharomyces_cryophilus	-0.5	0.238387	waxy	Waxy, cognac, estery, fruity apple and banana, tropical, winey	waxy	fatty-oily, fruity, nutty, wine-note; estry, green, waxy with banana and tropical nuances
2_3-DIMETHYLBENZALDEHYDE	Schizosaccharomyces_japonicus	-0.5	0.878618	NA	NA	NA	NA
Acetaldehyde	Starmerella_stellata	-0.866025	0.273234	ethereal	Pungent, etherial, fresh, lifting, penetrating, fruity and musty	pungent	Pungent, fresh, aldehydic, refreshing and green
1_2-Benzenedicarboxylic acid_ bis(2-methylpropyl) ester	Yarrowia_lipolytica	1	0.00351689	NA	NA	NA	NA
1-Butanol_ 2-methyl_EDIT	Yarrowia_lipolytica	1	0.00351689	ethereal	ethereal alcoholic fatty greasy cocoa whiskey fusel leathery	ethereal	ethereal alcoholic fatty greasy cocoa whiskey fusel leathery
1-Butanol_ 3-methyl-	Yarrowia_lipolytica	1	0.00351689	fermented	Fusel, alcoholic, pungent, etherial, cognac, fruity, banana and molasses	fusel	Fusel, fermented, fruity, banana, etherial and cognac
1-Butanol_ 3-methyl-_ acetate	Yarrowia_lipolytica	1	0.00351689	fruity	sweet, fruity, estery, banana- and pear-like	fruity	Sweet fruity, banana-Iike with a green ripe nuance
1-Heptadecanol (CAS)	Yarrowia_lipolytica	1	0.00351689	NA	NA	NA	NA
1-Octanol	Yarrowia_lipolytica	1	0.00351689	waxy	Waxy, green, citrus, aldehydic and floral with a sweet, fatty, coconut nuance	waxy	Waxy, green, citrus, orange and aldehydic with a fruity nuance
1-Propanol_ 2-methyl- (CAS)	Yarrowia_lipolytica	1	0.00351689	ethereal	ethereal winey cortex	ethereal	fusel whiskey
2_4-Di-tert-butylphenol	Yarrowia_lipolytica	1	0.00351689	NA	NA	NA	NA
2-Hexanol_ 2_5-dimethyl-_ (S)-	Yarrowia_lipolytica	0.5	0.00351689	NA	NA	NA	NA
Acetaldehyde	Yarrowia_lipolytica	-0.866025	0.00351689	ethereal	Pungent, etherial, fresh, lifting, penetrating, fruity and musty	pungent	Pungent, fresh, aldehydic, refreshing and green
ISO AMYL DECANOATE	Yarrowia_lipolytica	0.866025	0.00351689	waxy	waxy fruity banana green creamy cheesy	waxy	Creamy and fruity with a fatty waxy nuance

## Sheet: L7
compound	fungus	r	totAbd_fungus	odor type	odor	flavour type	flavour
1-Undecanol (CAS)	Starmerella_stellata	1	0.977275	waxy	fresh waxy rose soapy clean clothes floral citrus	aldehydic	aldehydic soapy waxy sweet
2_3-Pentanedione (CAS)	Starmerella_stellata	-1	0.977275	buttery	Buttery, nutty, toasted, caramellic, diacetyl and acetoin notes	toasted	Toasted, buttery and caramellic with marshmallow and molasses nuances
2-propylthiolane	Starmerella_stellata	-1	0.977275	NA	NA	NA	NA
Dodecanoic acid_ ethyl ester (EDIT)	Starmerella_stellata	-1	0.977275	waxy	Sweet, waxy, soapy and rummy with a creamy, floral nuance	waxy	Waxy, soapy and floral with a creamy, dairy and fruity nuance
Octanoic acid	Starmerella_stellata	-0.5	0.977275	fatty	fatty waxy rancid oily vegetable cheesy	acid	rancid soapy cheesy fatty brandy
(Z)-3-hexenyl butenoate	Hanseniaspora_vineae	-1	0.0351024	green	green vegetable	NA	NA
1_2-Benzenedicarboxylic acid_ bis(2-methylpropyl) ester	Hanseniaspora_vineae	-1	0.0351024	NA	NA	NA	NA
1-Butanol_ 2-methyl_EDIT	Hanseniaspora_vineae	-1	0.0351024	ethereal	ethereal alcoholic fatty greasy cocoa whiskey fusel leathery	ethereal	ethereal alcoholic fatty greasy cocoa whiskey fusel leathery
1-Butanol_ 3-methyl-_ acetate	Hanseniaspora_vineae	-1	0.0351024	fruity	sweet, fruity, estery, banana- and pear-like	fruity	Sweet fruity, banana-Iike with a green ripe nuance
1-Hexadecanol	Hanseniaspora_vineae	-1	0.0351024	waxy	waxy clean greasy floral oily	waxy	waxy clean laundered cloth greasy oily fatty
1-Hexanol	Hanseniaspora_vineae	-1	0.0351024	herbal	Pungent, etherial, fusel oil, fruity and alcoholic, sweet with a green top note	green	Green, fruity, apple-skin and oily
1-Hexanol_ 2-ethyl-	Hanseniaspora_vineae	-1	0.0351024	floral	citrus fresh floral oily sweet	fatty	sweet fatty fruity
1-Propanol_ 2-methyl- (CAS)	Hanseniaspora_vineae	-1	0.0351024	ethereal	ethereal winey cortex	ethereal	fusel whiskey
2_4-Di-tert-butylphenol	Hanseniaspora_vineae	-1	0.0351024	NA	NA	NA	NA
2-Cyclohexen-1-one_ 3-methyl- (CAS)	Hanseniaspora_vineae	-1	0.0351024	nutty	Sweet, nutty, phenolic, walnut, fruity, almond and benzoin	nutty	Nutty, musty, phenolic and woody with grain-like nuances
2-Hexanol_ 2_5-dimethyl-_ (S)-	Hanseniaspora_vineae	-1	0.0351024	NA	NA	NA	NA
2-methylbutyl octanoate	Hanseniaspora_vineae	-1	0.0351024	NA	NA	NA	NA
1-Undecanol (CAS)	Hanseniaspora_thailandica	1	0.0138198	waxy	fresh waxy rose soapy clean clothes floral citrus	aldehydic	aldehydic soapy waxy sweet
2_3-Pentanedione (CAS)	Hanseniaspora_thailandica	-1	0.0138198	buttery	Buttery, nutty, toasted, caramellic, diacetyl and acetoin notes	toasted	Toasted, buttery and caramellic with marshmallow and molasses nuances
2-propylthiolane	Hanseniaspora_thailandica	-1	0.0138198	NA	NA	NA	NA
Benzene_ 1_3-dimethyl- (CAS)	Hanseniaspora_thailandica	-1	0.0138198	plastic	plastic	NA	NA
B-Phenylethyl acetate_EDIT	Hanseniaspora_thailandica	-1	0.0138198	buttery	sweet buttery creamy dairy milky fatty	creamy	creamy dairy sweet oily milky buttery
Dodecanoic acid_ ethyl ester (EDIT)	Hanseniaspora_thailandica	-1	0.0138198	waxy	Sweet, waxy, soapy and rummy with a creamy, floral nuance	waxy	Waxy, soapy and floral with a creamy, dairy and fruity nuance

## Sheet: L8
compound	fungus	r	totAbd_fungus	odor type	odor	flavour type	flavour
Tributil phosphate_EDIT	Davidiella_tassiana	0.5	0.198	NA	NA	NA	NA
Tributil phosphate_EDIT	Penicillium_spinulosum	1	0.01	NA	NA	NA	NA
Phenol_ 4-amino-	Aspergillus_ibericus	0.5	0.066	NA	NA	NA	NA
Octanoic acid_ methyl ester	Hanseniaspora_vineae	-0.866025	0.3	waxy	waxy green sweet orange aldehydic vegetable herbal	green	green
Octanoic acid_ methyl ester	Starmerella_stellata	1	0.205	waxy	waxy green sweet orange aldehydic vegetable herbal	green	green
Octanoic acid_ ethyl ester (CAS)	Hanseniaspora_vineae	-0.5	0.3	waxy	Sweet, waxy, fruity and pineapple with creamy, fatty, mushroom and cognac notes	green	Green, fruity, waxy, citrus, aldehydic and fatty
Octanoic acid	Hanseniaspora_vineae	-1	0.3	fatty	fatty waxy rancid oily vegetable cheesy	acid	rancid soapy cheesy fatty brandy
Octanoic acid	Starmerella_stellata	0.866025	0.205	fatty	fatty waxy rancid oily vegetable cheesy	acid	rancid soapy cheesy fatty brandy
ISO AMYL DECANOATE	Schizosaccharomyces_japonicus	-1	1.234	waxy	waxy fruity banana green creamy cheesy	waxy	Creamy and fruity with a fatty waxy nuance
ISO AMYL DECANOATE	Hanseniaspora_thailandica	0.5	0.105	waxy	waxy fruity banana green creamy cheesy	waxy	Creamy and fruity with a fatty waxy nuance
ISO AMYL DECANOATE	Alternaria_eichhorniae	0.5	0.07	waxy	waxy fruity banana green creamy cheesy	waxy	Creamy and fruity with a fatty waxy nuance
ISO AMYL DECANOATE	Aureobasidium_pullulans	-0.5	0.009	waxy	waxy fruity banana green creamy cheesy	waxy	Creamy and fruity with a fatty waxy nuance
Hexadecanoic acid_ ethyl ester	Hanseniaspora_vineae	-1	0.3	waxy	Waxy, fruity, creamy and milky with a balsamic nuance	waxy	Waxy, fruity, creamy and fermented with a vanilla, balsamic nuance
Hexadecanoic acid_ ethyl ester	Starmerella_stellata	0.866025	0.205	waxy	Waxy, fruity, creamy and milky with a balsamic nuance	waxy	Waxy, fruity, creamy and fermented with a vanilla, balsamic nuance
Ethyl Acetate	Schizosaccharomyces_japonicus	0.5	1.234	ethereal	Etherial, fruity, sweet, grape and rum-like	ethereal	Etherial, fruity, sweet, with a grape and cherry nuance
Ethyl Acetate	Hanseniaspora_thailandica	-1	0.105	ethereal	Etherial, fruity, sweet, grape and rum-like	ethereal	Etherial, fruity, sweet, with a grape and cherry nuance
Ethyl Acetate	Alternaria_eichhorniae	0.5	0.07	ethereal	Etherial, fruity, sweet, grape and rum-like	ethereal	Etherial, fruity, sweet, with a grape and cherry nuance
Ethyl Acetate	Aureobasidium_pullulans	1	0.009	ethereal	Etherial, fruity, sweet, grape and rum-like	ethereal	Etherial, fruity, sweet, with a grape and cherry nuance
Dodecanoic acid_ ethyl ester (EDIT)	Schizosaccharomyces_japonicus	-0.5	1.234	waxy	Sweet, waxy, soapy and rummy with a creamy, floral nuance	waxy	Waxy, soapy and floral with a creamy, dairy and fruity nuance
Dodecanoic acid_ ethyl ester (EDIT)	Hanseniaspora_thailandica	1	0.105	waxy	Sweet, waxy, soapy and rummy with a creamy, floral nuance	waxy	Waxy, soapy and floral with a creamy, dairy and fruity nuance
Dodecanoic acid_ ethyl ester (EDIT)	Alternaria_eichhorniae	-0.5	0.07	waxy	Sweet, waxy, soapy and rummy with a creamy, floral nuance	waxy	Waxy, soapy and floral with a creamy, dairy and fruity nuance
Dodecanoic acid_ ethyl ester (EDIT)	Aureobasidium_pullulans	-1	0.009	waxy	Sweet, waxy, soapy and rummy with a creamy, floral nuance	waxy	Waxy, soapy and floral with a creamy, dairy and fruity nuance
Dodecanoic acid	Aspergillus_ibericus	-1	0.066	fatty	Fatty, waxy	waxy	Fatty, waxy
Diethyl Phthalate	Hanseniaspora_thailandica	-1	0.105	NA	NA	NA	NA
Diethyl Phthalate	Aureobasidium_pullulans	1	0.009	NA	NA	NA	NA
Decanoic acid_ ethyl ester	Hanseniaspora_vineae	-0.5	0.3	waxy	Waxy, fruity, sweet apple	waxy	Waxy, fruity, sweet apple
Decanoic acid (CAS)	Hanseniaspora_thailandica	1	0.105	fatty	soapy waxy fruity	soapy	soapy waxy fruity
Decanoic acid (CAS)	Aureobasidium_pullulans	-1	0.009	fatty	soapy waxy fruity	soapy	soapy waxy fruity
Cyclooctane_ methyl-	Schizosaccharomyces_japonicus	-0.866025	1.234	NA	NA	NA	NA
Benzenemethanol (CAS)	Schizosaccharomyces_japonicus	0.5	1.234	floral	Chemical, fruity with balsamic nuances	fruity	Chemical, fruity with balsamic nuances
Benzenemethanol (CAS)	Alternaria_eichhorniae	-1	0.07	floral	Chemical, fruity with balsamic nuances	fruity	Chemical, fruity with balsamic nuances
Benzene_ 1_3-dimethyl- (CAS)	Hanseniaspora_vineae	-0.5	0.3	plastic	plastic	NA	NA
Benzene_ 1_3-dimethyl- (CAS)	Starmerella_stellata	0.866025	0.205	plastic	plastic	NA	NA
Benzene_ 1_3-dimethyl- (CAS)	Davidiella_tassiana	-1	0.198	plastic	plastic	NA	NA
Benzene_ 1_3-dimethyl- (CAS)	Hanseniaspora_thailandica	1	0.105	plastic	plastic	NA	NA
Benzene_ 1_3-dimethyl- (CAS)	Aureobasidium_pullulans	-1	0.009	plastic	plastic	NA	NA
Benzaldehyde (CAS)	Hanseniaspora_vineae	1	0.3	fruity	fruity cherry maraschino cherry oily nutty woody tropical fruit	fruity	Sweet, oily, almond, cherry, nutty and woody
Benzaldehyde (CAS)	Starmerella_stellata	-0.866025	0.205	fruity	fruity cherry maraschino cherry oily nutty woody tropical fruit	fruity	Sweet, oily, almond, cherry, nutty and woody
Benzaldehyde (CAS)	Aspergillus_ibericus	1	0.066	fruity	fruity cherry maraschino cherry oily nutty woody tropical fruit	fruity	Sweet, oily, almond, cherry, nutty and woody
Acetic acid_ hydroxy-_ methyl ester (CAS)	Davidiella_tassiana	1	0.198	NA	NA	NA	NA
Acetic acid_ hydroxy-_ methyl ester (CAS)	Hanseniaspora_thailandica	-1	0.105	NA	NA	NA	NA
Acetic acid_ hydroxy-_ methyl ester (CAS)	Aureobasidium_pullulans	1	0.009	NA	NA	NA	NA
Acetic acid_ hexyl ester	Hanseniaspora_vineae	0.866025	0.3	fruity	Fruity, green, fresh, sweet, banana peel, apple and pear	fruity	Fruity, green, fresh, sweet, banana peel, apple and pear
Acetic acid_ hexyl ester	Starmerella_stellata	-0.5	0.205	fruity	Fruity, green, fresh, sweet, banana peel, apple and pear	fruity	Fruity, green, fresh, sweet, banana peel, apple and pear
Acetic acid_ 2-phenylethyl ester	Hanseniaspora_vineae	0.5	0.3	floral	Sweet, honey, floral rosy, with a slight yeasty honey note with a cocoa and balsamic nuance	honey	Sweet, honey, floral, rosy with a slight green nectar fruity body and mouth feel
4-nitrophthalamide	Davidiella_tassiana	-1	0.198	NA	NA	NA	NA
4-nitrophthalamide	Hanseniaspora_thailandica	1	0.105	NA	NA	NA	NA
4-nitrophthalamide	Aureobasidium_pullulans	-1	0.009	NA	NA	NA	NA
4-(1-ethoxy-1-methylethyl)-1H-1_2_3-triazole	Starmerella_stellata	1	0.205	NA	NA	NA	NA
2-propylthiolane	Hanseniaspora_vineae	1	0.3	NA	NA	NA	NA
2-propylthiolane	Aspergillus_ibericus	1	0.066	NA	NA	NA	NA
2-methylbutyl octanoate	Hanseniaspora_vineae	-1	0.3	NA	NA	NA	NA
2-methylbutyl octanoate	Aspergillus_ibericus	-1	0.066	NA	NA	NA	NA
2-Hexanol_ 2_5-dimethyl-_ (S)-	Hanseniaspora_vineae	1	0.3	NA	NA	NA	NA
2-Hexanol_ 2_5-dimethyl-_ (S)-	Aspergillus_ibericus	1	0.066	NA	NA	NA	NA
2_4-dimethylbenzaldehyde_EDIT	Hanseniaspora_vineae	-1	0.3	naphthyl	Sweet, naphthalene, chemical, almond, powdery, spice, cherry and vanilla	naphthyl	Naphthyl, cherry, almond, spice and vanilla
2_4-dimethylbenzaldehyde_EDIT	Aspergillus_ibericus	-1	0.066	naphthyl	Sweet, naphthalene, chemical, almond, powdery, spice, cherry and vanilla	naphthyl	Naphthyl, cherry, almond, spice and vanilla
2_4-Di-tert-butylphenol	Davidiella_tassiana	-1	0.198	NA	NA	NA	NA
2_4-Di-tert-butylphenol	Hanseniaspora_thailandica	1	0.105	NA	NA	NA	NA
2_4-Di-tert-butylphenol	Aureobasidium_pullulans	-1	0.009	NA	NA	NA	NA
2_3-Pentanedione (CAS)	Hanseniaspora_vineae	-1	0.3	buttery	Buttery, nutty, toasted, caramellic, diacetyl and acetoin notes	toasted	Toasted, buttery and caramellic with marshmallow and molasses nuances
2_3-Pentanedione (CAS)	Aspergillus_ibericus	-1	0.066	buttery	Buttery, nutty, toasted, caramellic, diacetyl and acetoin notes	toasted	Toasted, buttery and caramellic with marshmallow and molasses nuances
1-Undecanol (CAS)	Davidiella_tassiana	-1	0.198	waxy	fresh waxy rose soapy clean clothes floral citrus	aldehydic	aldehydic soapy waxy sweet
1-Undecanol (CAS)	Hanseniaspora_thailandica	1	0.105	waxy	fresh waxy rose soapy clean clothes floral citrus	aldehydic	aldehydic soapy waxy sweet
1-Undecanol (CAS)	Aureobasidium_pullulans	-1	0.009	waxy	fresh waxy rose soapy clean clothes floral citrus	aldehydic	aldehydic soapy waxy sweet
1-Hexadecanol	Hanseniaspora_vineae	-1	0.3	waxy	waxy clean greasy floral oily	waxy	waxy clean laundered cloth greasy oily fatty
1-Hexadecanol	Aspergillus_ibericus	-1	0.066	waxy	waxy clean greasy floral oily	waxy	waxy clean laundered cloth greasy oily fatty
1-Hexadecanol	Penicillium_spinulosum	-1	0.01	waxy	waxy clean greasy floral oily	waxy	waxy clean laundered cloth greasy oily fatty
1-Dodecene	Davidiella_tassiana	1	0.198	NA	NA	NA	NA
1-Dodecene	Hanseniaspora_thailandica	-1	0.105	NA	NA	NA	NA
1-Dodecene	Aureobasidium_pullulans	1	0.009	NA	NA	NA	NA
1-Butanol_ 3-methyl-_ acetate	Schizosaccharomyces_japonicus	-1	1.234	fruity	sweet, fruity, estery, banana- and pear-like	fruity	Sweet fruity, banana-Iike with a green ripe nuance
1-Butanol_ 3-methyl-_ acetate	Hanseniaspora_vineae	-1	0.3	fruity	sweet, fruity, estery, banana- and pear-like	fruity	Sweet fruity, banana-Iike with a green ripe nuance
1-Butanol_ 3-methyl-_ acetate	Aspergillus_ibericus	-1	0.066	fruity	sweet, fruity, estery, banana- and pear-like	fruity	Sweet fruity, banana-Iike with a green ripe nuance
1-Butanol_ 3-methyl-_ acetate	Penicillium_spinulosum	-1	0.01	fruity	sweet, fruity, estery, banana- and pear-like	fruity	Sweet fruity, banana-Iike with a green ripe nuance
1-Butanol_ 3-methyl-	Schizosaccharomyces_japonicus	-1	1.234	fermented	Fusel, alcoholic, pungent, etherial, cognac, fruity, banana and molasses	fusel	Fusel, fermented, fruity, banana, etherial and cognac
1-Butanol_ 3-methyl-	Hanseniaspora_vineae	-1	0.3	fermented	Fusel, alcoholic, pungent, etherial, cognac, fruity, banana and molasses	fusel	Fusel, fermented, fruity, banana, etherial and cognac
1-Butanol_ 3-methyl-	Aspergillus_ibericus	-1	0.066	fermented	Fusel, alcoholic, pungent, etherial, cognac, fruity, banana and molasses	fusel	Fusel, fermented, fruity, banana, etherial and cognac
1-Butanol_ 3-methyl-	Penicillium_spinulosum	-1	0.01	fermented	Fusel, alcoholic, pungent, etherial, cognac, fruity, banana and molasses	fusel	Fusel, fermented, fruity, banana, etherial and cognac
1-Butanol_ 2-methyl_EDIT	Schizosaccharomyces_japonicus	-1	1.234	ethereal	ethereal alcoholic fatty greasy cocoa whiskey fusel leathery	ethereal	ethereal alcoholic fatty greasy cocoa whiskey fusel leathery
1-Butanol_ 2-methyl_EDIT	Hanseniaspora_vineae	-1	0.3	ethereal	ethereal alcoholic fatty greasy cocoa whiskey fusel leathery	ethereal	ethereal alcoholic fatty greasy cocoa whiskey fusel leathery
1-Butanol_ 2-methyl_EDIT	Aspergillus_ibericus	-1	0.066	ethereal	ethereal alcoholic fatty greasy cocoa whiskey fusel leathery	ethereal	ethereal alcoholic fatty greasy cocoa whiskey fusel leathery
1-Butanol_ 2-methyl_EDIT	Penicillium_spinulosum	-1	0.01	ethereal	ethereal alcoholic fatty greasy cocoa whiskey fusel leathery	ethereal	ethereal alcoholic fatty greasy cocoa whiskey fusel leathery
1_2-Benzenedicarboxylic acid_ bis(2-methylpropyl) ester	Davidiella_tassiana	-1	0.198	NA	NA	NA	NA
1_2-Benzenedicarboxylic acid_ bis(2-methylpropyl) ester	Hanseniaspora_thailandica	1	0.105	NA	NA	NA	NA
1_2-Benzenedicarboxylic acid_ bis(2-methylpropyl) ester	Aureobasidium_pullulans	-1	0.009	NA	NA	NA	NA
